# Supplementary material for: Genomic characterization of Sinorhizobium meliloti AK21, a wild isolate from the Aral Sea Region
Source: Springerplus. 2015 Jun 16;4:259. doi: 10.1186/s40064-015-1062-z (PMC4468178; doi:10.1186/s40064-015-1062-z)
Supplement: Supplementary file 1 — Additional file 1: List of variable genes derived from CGH studies. The clusters of missing genes are shadowed and identified in the first column (with p-value < 0.01 and │logFC│ ≥ 2). The gene names and the corresponding log2-fold-change are indicated in the second and third columns. NCBI and Blast2GO descriptions are shown, together with statistical parameters. [file 40064_2015_1062_MOESM1_ESM.xlsx]

## Sheet: Missing
Cluster	Gene	logFC	NCBI_Description	Blast2GO_Description	e_value	Similarity	GOs	Enzyme
	SMc02779	-2.08278	(TRm19) Putative transposase for ISRm19	Transposase IS116 IS110 IS902 family protein	0	0.7275	P:GO:0006313; F:GO:0004803; F:GO:0003677
	SMc01710	-6.59119	Hypothetical protein	Conserved repeat domain protein	0	0.636	C:GO:0005727
	SMc01709	-3.25262	Hypothetical signal peptide protein	Conserved repeat domain protein	5.92721e-114	0.6555	C:GO:0005727
	SMc02187	-4.93688	(int) Integrase	Phage integrase	0	0.843	F:GO:0003677; P:GO:0015074; P:GO:0006310
	SMc02202	-5.71024	Hypothetical protein	Hypothetical protein	0	0.6586
	SMc02201	-5.7675	Conserved hypothetical protein	Hypothetical DNA-binding protein	2.07859e-39	0.8045
	SMc02189	-4.81254	Hypothetical protein	Hypothetical protein	1.07396e-54	0.9333
	SMc02200	-5.96449	Hypothetical transmembrane protein	Hypothetical transmembrane protein	9.73956e-121	0.805	C:GO:0016021
	SMc02184	-4.90101	Putative HTH-type transcriptional regulator	Transcriptional xre family	8.87168e-45	0.74	F:GO:0043565
C1	SMc02199	-4.67057	Hypothetical protein	Hypothetical protein	1.64472e-114	0.593
	SMc02203	-6.83845	Conserved hypothetical protein	Hypothetical protein	0	0.5315
	SMc02155	-5.68019	Hypothetical protein	Uncharacterized conserved protein	0	0.7075
	SMc02154	-6.28197	Hypothetical protein	Adenine-specific DNA methylase	0	0.7305	P:GO:0006306; F:GO:0009007
	SMc04429	-6.00964	Hypothetical protein	Tigr02646 family protein	9.79839e-166	0.5565	F:GO:0005524; F:GO:0000166; F:GO:0017111
	SMc02153	-4.1634	Conserved hypothetical protein	ATP binding protein	0	0.5875	F:GO:0005524; C:GO:0005694
	SMc02152	-4.90431	Helicase-DNA-binding protein	Helicase domain protein	0	0.771	F:GO:0005524; F:GO:0004386; F:GO:0003677
	SMc02151	-2.9238	Virulence-associated protein	Plasmid maintenance system antidote protein	2.27416e-68	0.864	F:GO:0043565
	SMc02326	-3.27136	Hypothetical protein	Hypothetical protein	1.35707e-102	0.6467
	SMc02327	-4.82186	(rnhA2) Probable ribonuclease HI protein	Ribonuclease HI	3.42665e-123	0.684	F:GO:0004523; F:GO:0003676	EC:3.1.26.4
	SMc02328	-3.99144	Hypothetical unknown protein	Hypothetical protein	2.96258e-137	0.72
	SMc02286	-4.73439	Hypothetical unknown protein	Hypothetical protein	5.3954e-54	1
C2	SMc02287	-4.34684	Resolvase, N-terminal domain	Resolvase domain-containing protein	4.37021e-122	0.678	F:GO:0000150; F:GO:0003677; P:GO:0006310
	SMc02295	-5.50593	(hsdS) Putative specificity protein S	Specificity protein s	0	0.56	P:GO:0006304; F:GO:0003677
	SMc02296	-4.72379	(hsdM) Putative modification enzyme transmembrane protein	N-6 DNA methylase	0	0.7305	P:GO:0006306; F:GO:0009007; F:GO:0003677; F:GO:0008170; C:GO:0016021	EC:2.1.1.72
	SMc02297	-5.32085	Putative integrase	Phage integrase	0	0.5405	F:GO:0003677; P:GO:0015074; P:GO:0006310
	SMc02298	-4.64834	(TRm1a) Transposase for ISRm1	Transposase IS3 IS911 family protein	7.01064e-77	0.8835	P:GO:0006313; F:GO:0004803; F:GO:0003677
	SMc02303	-4.48517	Putative partial transposase for ISRm1	Integrase catalytic subunit	6.00046e-39	0.8355	F:GO:0003677; P:GO:0015074
	SMc04431	-4.48798	(tRNA-PHE_GAA) Conserved hypothetical protein	Hypothetical protein	4.8204e-57	0.7005
	SMc04432	-4.39041	Hypothetical protein	Hypothetical prophage protein	2.93339e-73	0.7285
	SMc03037	-3.34976	(flaA) Flagellin A	Flagellin domain protein	0	0.793	P:GO:0052143; P:GO:0001539; C:GO:0005576; C:GO:0009420; F:GO:0005198
	SMc03039	-3.05037	(flaD) Flagellin D	Flagellin domain protein	0	0.785	P:GO:0052143; P:GO:0001539; C:GO:0005576; C:GO:0009420; F:GO:0005198
	SMc01932	-4.96974	Conserved hypothetical protein	Protein domain protein	1.92877e-81	0.7415	P:GO:0000160; P:GO:0006355; F:GO:0000156; P:GO:0006350; F:GO:0003677
	SMc02088	-3.24197	Conserved hypothetical protein	Excinuclease ABC C subunit	2.3599e-67	0.815	P:GO:0006281; C:GO:0005622; F:GO:0004518
	SMc01205	-2.36639	Putative amino acid ABC transporter	Extracellular solute-binding protein family 3	0	0.7765	P:GO:0006810; C:GO:0030288; F:GO:0005215
	SMc01191	-3.2265	Hypothetical/unknown protein	Hypothetical conserved protein	3.93259e-70	0.8045
	SMc00267	-5.37131	Conserved hypothetical protein	Xylose isomerase domain-containing protein tim barrel	0	0.6145	F:GO:0004519; F:GO:0016853
	SMc00268	-5.1778	Dehydrogenase	Oxidoreductase protein	6.91148e-164	0.8045	P:GO:0055114; F:GO:0004316; F:GO:0005488	EC:1.1.1.100
	SMc00269	-2.61373	Putative transketolase beta subunit	1-deoxy-d-xylulose-5-phosphate synthase	0	0.8395	P:GO:0008152; F:GO:0008661; F:GO:0004802	EC:2.2.1.7; EC:2.2.1.1
	SMc00270	-2.58133	Putative transketolase alpha subunit	Transketolase	1.74244e-166	0.8465	F:GO:0004802	EC:2.2.1.1
	SMc00271	-2.86328	Periplasmic solute-binding protein	TRAP dicarboxylate subunit	0	0.718	C:GO:0016020; P:GO:0006810; C:GO:0030288
C3	SMc00272	-5.02025	Transport protein	Tripartite ATP-independent periplasmic transporter	5.34704e-109	0.5995	C:GO:0016021; C:GO:0016020; C:GO:0005886; P:GO:0006810; C:GO:0030288
	SMc00273	-4.32295	Transport protein	Transmembrane protein	0	0.756	C:GO:0016021
	SMc00274	-4.74369	3-hydroxyisobutyrate dehydrogenase family protein	3-hydroxyisobutyrate dehydrogenase	0	0.683	F:GO:0008442; P:GO:0055114; P:GO:0006098; F:GO:0004616; F:GO:0050662; P:GO:0006573	EC:1.1.1.31; EC:1.1.1.44
	SMc00275	-3.29156	Putative transcription regulator	Family transcriptional regulator	0	0.6365	F:GO:0003700; P:GO:0006355
	SMc00276	-2.82125	Conserved hypothetical protein	Beta-lactamase domain protein	0	0.844	F:GO:0016787
	SMc00504	-6.18714	Putative transcription regulator	Family transcriptional regulator	0	0.5845	F:GO:0003700; P:GO:0006355
	SMc00503	-5.46255	Conserved hypothetical protein	Family protein	0	0.8105
C4	SMc00500	-5.22673	Hypothetical transmembrane protein	Integral membrane protein	0	0.6965	C:GO:0016021
	SMc00499	-4.84106	Hypothetical transmembrane protein	Periplasmic binding protein	0	0.647	C:GO:0030288; C:GO:0016021
	SMc00498	-3.75136	Putative transporter	Transmembrane protein	1.38925e-108	0.9933
	SMc00497	-3.54799	Hypothetical tramsmembrane protein	Protein	0	0.798	F:GO:0016853
	SMc04223	-4.88342	Putative transcriptional regulator	Transcriptional family	2.26057e-135	0.708	F:GO:0003677; P:GO:0006350
	SMc04224	-6.36521	Hypothetical protein	NADP oxidoreductase coenzyme f420-dependent	1.23228e-77	0.6385	F:GO:0005488; P:GO:0008152; F:GO:0003824
	SMc01742	-5.1779	Conserved hypothetical protein	DNA topology modulation kinase -like protein	2.0035e-107	63.75%	F:GO:0016301; F:GO:0005524; F:GO:0004765
	SMc01745	-6.55202	Conserved hypothetical protein	HAD-superfamily subfamily variant 3	3.99089e-154	0.6235	P:GO:0008152; F:GO:0003824
	SMc04442	-5.40759	Putative acetyltransferase	Acetyltransferase	2.58961e-125	0.673	F:GO:0008080; P:GO:0008152
	SMc01548	-2.60334	Conserved hypothetical protein	Hypothetical protein smc01548	5.76064e-70	0.7645
C5	SMc01744	-5.19216	Conserved hypothetical protein	Stf0 sulfotransferase	4.83194e-156	0.662
	SMc01549	-2.19253	Hypothetical protein peptide signal	C-type lectin-like domain-containing protein	2.47417e-142	0.785	F:GO:0005488
	SMc01552	-2.07836	Hypothetical transmembrane protein	Hypothetical transmembrane protein	0	0.845	C:GO:0016021
	SMc01553	-2.64661	Putative acyl carrier protein	Acyl carrier protein	2.10188e-51	0.699	F:GO:0000036
	SMc01554	-5.97729	Hypothetical protein	Like protein	0	0.7835
	SMc01994	-4.66217	(TRm1b) Transposase for insertion ISRm1	Integrase catalytic subunit	0	0.8215	F:GO:0003677; P:GO:0015074
	SMc01959	-4.46534	(TRm1a) Transposase for insertion ISRm1	Transposase IS3 IS911 family protein	5.26024e-71	0.8895	P:GO:0006313; F:GO:0004803; F:GO:0003677
	SMc02429	-5.01385	Transcription regulator LysR family	Family transcriptional regulator	0	0.735	F:GO:0003700; P:GO:0006355
	SMc02430	-2.28989	(TRm17) Putative transposase for ISRm17 protein	Transposase IS4 family protein	0	0.909	P:GO:0006313; F:GO:0004803; F:GO:0003677
	SMc04039	-2.23513	(TRm17C) Putative partial transposase for ISRm17	Transposase IS4 family protein	2.12402e-124	0.924	P:GO:0006313; F:GO:0004803; F:GO:0003677
	SMc03246	-5.92147	Phage-related integrase	Integrase family protein	0	0.647	F:GO:0003677; P:GO:0015074; P:GO:0006310
	SMc03247	-4.29913	Putative integrase/recombinase	Integrase recombinase	2.79026e-136	0.645	P:GO:0032196; F:GO:0003677; P:GO:0015074; P:GO:0006310
	SMc03249	-2.64818	Hypothetical protein	Transposase IS3 IS911 family protein	3.43575e-47	0.856	P:GO:0006313; F:GO:0004803; F:GO:0003677
	SMc03252	-6.08436	(proB2) Putative glutamate 5-kinase	Glutamate 5-kinase	0	0.6955	C:GO:0005737; P:GO:0006561; F:GO:0004349	EC:2.7.2.11
	SMc03253	-5.77115	Putative L-proline 3-hydroxylase	Aspartyl asparaginyl beta-hydroxylase	0	0.529	C:GO:0030176; F:GO:0004597; P:GO:0018193	EC:1.14.11.16
	SMc03257	-5.25819	(TRm18) Putative transposase for ISRm18	Integrase catalytic region	0	0.7255	F:GO:0003677; P:GO:0015074
	SMc03258	-6.35577	Transcription regulator GntR family	Transcriptional family	1.94623e-159	0.6635	C:GO:0005622; F:GO:0003700; P:GO:0006355
	SMc03259	-4.95234	Dihydrodipicolinate synthetase	Dihydrodipicolinate synthetase	0	0.7035	P:GO:0008152; F:GO:0008840	EC:4.2.1.52
	SMc03262	-5.63775	Hypothetical/unknown protein	Hypothetical protein	1.64177e-54	1
	SMc03264	-4.91087	Putative dipeptidase	Membrane dipeptidase	0	0.5815	F:GO:0016805; P:GO:0006508; F:GO:0008239; F:GO:0008235	EC:3.4.13.0
	SMc03265	-5.90595	D-amino acid dehydrogenase	D-amino-acid dehydrogenase	0	0.652	P:GO:0055114; F:GO:0008718	EC:1.4.99.1
	SMc03267	-5.02211	Putative dipeptidase	Membrane dipeptidase	0	0.5775	F:GO:0016805; P:GO:0006508; F:GO:0008239; F:GO:0008235	EC:3.4.13.0
	SMc03268	-5.69798	Peptide transport ATP-binding protein	ABC transporter related	0	0.8335	F:GO:0016887; F:GO:0005524; P:GO:0015833
	SMc03269	-5.4695	Periplasmic dipeptide transport protein precursor	Probable ABC periplasmic binding protein	0	0.596	P:GO:0006810; F:GO:0005215
	SMc03754	-6.35076	Peptide ABC transporter permease	Binding-protein-dependent transport systems	9.5777e-179	0.7175	P:GO:0006810; C:GO:0005886; C:GO:0016021; F:GO:0005215
	SMc03272	-7.05828	Dipeptide transport system permease	Binding-protein-dependent transport systems	2.89472e-163	0.7365	P:GO:0006810; C:GO:0005886; C:GO:0016021; F:GO:0005215
	SMc03282	-5.03765	(TRm27.1) Putative transposase number 1 for ISRm27	Uncharacterized protein y4ja y4ne y4se	0	0.8875	F:GO:0003677; P:GO:0015074
	SMc03283	-6.01699	(TRm18) Putative transposase for ISRm18	Integrase catalytic region	0	0.7255	F:GO:0003677; P:GO:0015074
C6	SMc03284	-2.32642	Hypothetical/unknown protein	Yeca family protein	1.05594e-34	0.8433
	SMc03285	-5.20796	Hypothetical lipopotein protein	Lipopotein protein	1.05561e-163	1
	SMc03287	-5.06876	Probable oxidoreductase, tyrosinase	Tyrosinase	0	0.429	F:GO:0004503; P:GO:0055114	EC:1.14.18.1
	SMc03288	-3.57088	Hypothetical/unknown protein	Hypothetical protein smc03288	4.68183e-57	0.88
	SMc03294	-5.47503	Hypothetical protein	Conserved hypothetical arginine and alanine rich protein	1.34069e-80	0.541
	SMc03295	-5.10931	(TRm1a) Transposase for insertion ISRm1	Transposase IS3 IS911 family protein	7.01064e-77	0.8835	P:GO:0006313; F:GO:0004803; F:GO:0003677
	SMc03296	-4.64554	(TRm1b) Transposase for insertion ISRm1	Integrase catalytic subunit	0	0.822	F:GO:0003677; P:GO:0015074
	SMc03297	-5.29442	Hypothetical/unknown protein	Hypothetical protein smc03297	8.06599e-145	1
	SMc03298	-6.22494	(TRm26.3) Putative transposase number 3 for ISRm26	Transposase IS66	0	0.847
	SMc03300	-5.62788	(TRm26.2) Putative transposase number 2 for ISRm26	IS66 ORF2 family protein	1.29001e-78	0.86
	SMc03301	-6.37996	(TRm26.1) Putative transposase number 1 for ISRm26	Transposase IS3 IS911 family protein	1.47017e-68	0.7755	P:GO:0006313; F:GO:0004803; F:GO:0003677
	SMc03761	-3.64989	Hypothetical protein	Helicase	0	0.479	F:GO:0003676; F:GO:0005524; F:GO:0008026
	SMc03762	-5.80399	Hypothetical transmembrane protein	Hypothetical transmembrane protein	0	0.55	C:GO:0016021
	SMc03763	-3.92688	Putative cytosine-specific methyltransferase	DNA-cytosine methyltransferase	0	0.6305	P:GO:0006306; F:GO:0003886; F:GO:0003677; P:GO:0009307	EC:2.1.1.37
	SMc03765	-4.35916	Hypothetical protein signal peptide	Hypothetical protein smc03765	0	1	P:GO:0008152
	SMc03766	-5.85597	Hypothetical protein	Hypothetical protein smc03766	0	1
	SMc03767	-4.02334	(aslB) Putative arylsulfatase regulatory protein	Arylsulfatase regulatory protein	0	0.606	F:GO:0051536; F:GO:0003824
	SMc03768	-5.52592	Hypothetical transmembrane protein	Hypothetical transmembrane protein	0	0.67	C:GO:0016021; F:GO:0003824
	SMc03769	-5.49516	Serine protease	Extracellular metalloprotease	0	0.5375	P:GO:0006508; F:GO:0004252	EC:3.4.21.0
	SMc03948	-4.12361	(TRm1b) Transposase for insertion ISRm1	Integrase catalytic subunit	0	0.8215	F:GO:0003677; P:GO:0015074
	SMc03898	-4.67345	(TRm1a) Transposase for insertion ISRm1	Transposase IS3 IS911 family protein	4.05592e-76	0.8845	P:GO:0006313; F:GO:0004803; F:GO:0003677
	SMa0021	-4.5951	Hypothetical protein	Response regulator receiver protein	1.32095e-124	0.7785	P:GO:0000160; F:GO:0000156; P:GO:0006355
	SMa0050	-3.08063	Hypothetical protein	Succinic semialdehyde dehydrogenase	5.96999e-47	0.694	P:GO:0008152; F:GO:0016491
	SMa0052	-4.22616	Hypothetical protein	Succinic semialdehyde dehydrogenase	3.22183e-42	0.8425	P:GO:0055114; F:GO:0009013	EC:1.2.1.16
	SMa0063	-3.85002	Transcriptional regulator, GntR family	Family transcriptional regulator	6.93074e-160	0.75	C:GO:0005622; F:GO:0003700; P:GO:0006355
	SMa0085	-2.62497	Dehydrogenase	Glyoxylate reductase	0	0.7465	F:GO:0016616; P:GO:0008152; F:GO:0051287	EC:1.1.1.0
	SMa0298	-2.93358	ABC transporter, ATP-binding protein	Oligopeptide dipeptide ABC ATPase subunit	0	0.66	F:GO:0016887; F:GO:0005524; P:GO:0015833; F:GO:0015197
	SMa0299	-4.66917	ABC transporter, permease	ABC transporter permease	0	0.665	P:GO:0006810; C:GO:0005886; C:GO:0016021; F:GO:0005215
	SMa0300	-3.67315	ABC transporter, permease	Binding-protein-dependent transport systems	1.72405e-157	0.689	P:GO:0006810; C:GO:0005886; C:GO:0016021; F:GO:0005215
	SMa0301	-4.81786	Hypothetical protein	Transcriptional regulator protein	4.10347e-157	0.579
	SMa0303	-4.16797	Transcriptional regulator, LysR family	Transcriptional family	0	0.5985	F:GO:0003700; P:GO:0006355
	SMa0306	-3.21435	Histidine ammonia-lyase	Phenylalanine histidine ammonia-lyase family protein	0	0.751	F:GO:0016211; P:GO:0009058; F:GO:0004397	EC:4.3.1.3
	SMa0307	-3.87699	Transcriptional regulator, LysR family	Transcriptional family	0	0.767	F:GO:0003700; P:GO:0006355
	SMa0310	-2.89556	Transcriptional regulator, LysR family	Transcriptional family	1.72888e-148	0.86	F:GO:0004089; F:GO:0003700; P:GO:0006355	EC:4.2.1.1
	SMa0314	-2.69996	Conserved Hypothetical protein	Uncharacterized protein family	7.56335e-59	0.9005	P:GO:0008150; C:GO:0005575
	SMa0316	-3.43535	Conserved Hypothetical protein	Carboxymuconolactone decarboxylase	0	0.665
	SMa0319	-5.90812	Transcriptional regulator, AraC family	Transcriptional family	0	0.7855	F:GO:0043565; C:GO:0005622; F:GO:0003700; P:GO:0006355
	SMa0320	-5.46932	Short chain alcohol dehydrogenase-related dehydrogenase	Short chain alcohol dehydrogenase-related dehydrogenase	5.36745e-155	0.869	F:GO:0016491; P:GO:0055114; F:GO:0005488
	SMa0322	-2.06727	Conserved Hypothetical protein	Flavin reductase domain protein FMN-binding	4.09097e-135	0.8325	F:GO:0010181; F:GO:0016491; F:GO:0009055
	SMa0323	-3.82649	Conserved Hypothetical protein	Uncharacterized conserved protein	3.23305e-47	0.752	P:GO:0008150; C:GO:0005575
	SMa0329	-5.08039	Short chain alcohol dehydrogenase-related dehydrogenase	Short-chain dehydrogenase reductase SDR	1.15188e-167	0.751	F:GO:0016491; P:GO:0055114; F:GO:0005488
	SMa0333	-6.28605	Conserved Hypothetical protein	Family protein	5.2676e-42	0.774
	SMa0335	-3.38728	Short chain alcohol dehydrogenase-related dehydrogenase	Short-chain dehydrogenase reductase SDR	8.59137e-161	0.743	P:GO:0055114; F:GO:0016491; F:GO:0005488
	SMa0337	-4.57979	Hypothetical protein	Polyketide cyclase	2.43722e-105	0.7245
	SMa0339	-3.91581	Short chain alcohol dehydrogenase-related dehydrogenase	Short-chain dehydrogenase reductase SDR	1.33946e-168	0.7395	F:GO:0016491; P:GO:0055114; F:GO:0005488
	SMa0340	-2.32226	(wrbA2) WrbA2 flavoprotein	Binding protein	3.00378e-131	0.9085	F:GO:0003955; F:GO:0010181; P:GO:0055114; P:GO:0016481	EC:1.6.5.2
	SMa0341	-7.02253	Conserved Hypothetical protein	Family protein	2.27179e-38	0.8615	F:GO:0016740
	SMa0343	-4.39412	Conserved Hypothetical protein	Hypothetical protein	1.08868e-73	0.875
	SMa0346	-4.12602	NAD(P)H dehydrogenase	Nadh dehydrogenase	8.89871e-114	0.6915	P:GO:0055114; F:GO:0016491; F:GO:0009055; F:GO:0050662
	SMa0349	-2.80244	Conserved Hypothetical protein	Nadhp oxidoreductase coenzyme f420-dependent	1.60539e-124	0.7285	P:GO:0008152; F:GO:0005488; F:GO:0003824
	SMa0352	-4.10041	Conserved Hypothetical protein	Pirin family protein	0	0.786
	SMa0355	-4.59556	Transcriptional regulator, LysR family	Family transcriptional regulator	5.29482e-111	0.7965	F:GO:0003700; P:GO:0006355
	SMa0357	-2.00907	Conserved Hypothetical protein	Gcn5-related n-acetyltransferase	1.43647e-63	0.6965	F:GO:0016740; P:GO:0008152; F:GO:0008080
A1	SMa0359	-5.56324	Conserved Hypothetical protein	Gcn5-related n-acetyltransferase	1.23118e-54	0.757	F:GO:0016740
	SMa0360	-3.04711	Putative transposase	Transposase	3.23261e-162	0.739	F:GO:0003677; P:GO:0015074
	SMa0364	-3.15525	Hypothetical protein	Polysaccharide export protein	0	0.5925	C:GO:0016020; P:GO:0015774; F:GO:0015159
	SMa0367	-3.04755	Conserved Hypothetical protein	Antiviral helicase Ski2 superkiller protein 2	6.67785e-119	0.682143
	SMa0369	-2.17289	Hypothetical protein	Diguanylate cyclase phosphodiesterase	3.64653e-57	0.7825	F:GO:0016301; P:GO:0050794
	SMa0372	-3.33213	Transcriptional regulator, LysR family	Family transcriptional regulator	0	0.898	F:GO:0003700; P:GO:0006355
	SMa0374	-3.53622	Dioxygenase/lyase	Dioxygenase lyase	0	0.904	F:GO:0016829; F:GO:0016702	EC:1.13.11.0
	SMa0376	-5.19914	Hydrolase	Isochorismatase hydrolase	1.43e-165	0.9545	P:GO:0008152; F:GO:0016787
	SMa0380	-4.36051	Hydrolase	Amidohydrolase 3	0	0.9545	F:GO:0016810
	SMa0387	-2.65038	(hisC3) HisC3 histidinol-phosphate aminotransferase	Histidinol-phosphate aminotransferase	0	0.713	F:GO:0004400; F:GO:0030170; P:GO:0000105	EC:2.6.1.9
	SMa0389	-3.62428	Short chain alcohol dehydrogenase-related dehydrogenase	Short-chain dehydrogenase reductase sdr	1.34426e-167	0.776	F:GO:0005488; P:GO:0055114; F:GO:0016616	EC:1.1.1.0
	SMa0391	-2.59969	ABC transporter, ATP-binding protein	ABC transporter related	0	0.767	C:GO:0005886; F:GO:0005524; P:GO:0015846; F:GO:0015417; C:GO:0043190	EC:3.6.3.31
	SMa0392	-6.03029	ABC transporter, periplasmic solute-binding protein	ABC periplasmic solute-binding protein	0	0.6875	P:GO:0006810; C:GO:0030288; F:GO:0005215
	SMa0394	-4.58545	ABC transporter, permease	ABC permease protein	0	0.709	C:GO:0005886; P:GO:0006810; C:GO:0016021; F:GO:0005215
	SMa0396	-4.02765	ABC transporter, permease	Binding-protein-dependent transport systems	0	0.7355	P:GO:0006810; C:GO:0005886; C:GO:0016021; F:GO:0005215
	SMa0398	-5.25217	(hisD2) HisD2 histidinol dehydrogenase	Histidinol dehydrogenase	0	0.8705	F:GO:0004399; F:GO:0051287; P:GO:0055114; P:GO:0000105; F:GO:0008270	EC:1.1.1.23
	SMa0400	-3.28755	Dehydrogenase, Zn-dependent	Alcohol dehydrogenase domain protein	0	0.693	F:GO:0008270; P:GO:0055114; F:GO:0016491
	SMa0402	-5.35117	Transcriptional regulator, GntR family	Family transcriptional regulator	1.1565e-162	0.757	P:GO:0045892; C:GO:0005622; F:GO:0003700; P:GO:0006547; F:GO:0016564
	SMa0403	-3.31375	Hypothetical protein	Hypothetical protein	0	0.7495
	SMa0404	-3.48014	FMN-dependent dehydrogenase	FMN-dependent dehydrogenase	0	0.7215	F:GO:0010181; P:GO:0008152; F:GO:0016491; F:GO:0009055
	SMa0405	-3.66848	Transposase, fragment	Transposase	5.13483e-49	0.79	P:GO:0006313; F:GO:0004803; F:GO:0003677
	SMa0407	-3.60584	Conserved Hypothetical protein	Hypothetical protein	0	0.7495
	SMa0412	-5.31695	Conserved Hypothetical protein	Ethyl tert-butyl ether degradation	3.7279e-71	0.7555	F:GO:0003674; C:GO:0005575
	SMa0414	-5.29364	Conserved Hypothetical protein	ATP-dependent DNA ligase	0	0.855	F:GO:0005524; F:GO:0003896; F:GO:0003910; P:GO:0006310; P:GO:0006269; P:GO:0006281	EC:6.5.1.1
	SMa0417	-4.34715	Conserved Hypothetical protein	ATP-dependent DNA ligase	0	0.911	F:GO:0005524; F:GO:0003896; F:GO:0003910; P:GO:0006310; P:GO:0006269; P:GO:0006281	EC:6.5.1.1
	SMa0433	-5.2709	Hypothetical protein	Hypothetical protein	4.799e-110	0.8333
	SMa0444	-2.47328	TRm1b transposase	Integrase catalytic subunit	0	0.8185	F:GO:0003677; P:GO:0015074
	SMa0445	-4.3669	TRm1a transposase	Transposase IS3 IS911 family protein	4.05592e-76	0.8845	P:GO:0006313; F:GO:0004803; F:GO:0003677
	SMa0453	-4.11993	Yle homolog	Protein domain protein	9.83155e-93	0.828
	SMa0462	-5.43768	Conserved Hypothetical protein	Heme peroxidase	0	0.513	F:GO:0020037; F:GO:0004601; P:GO:0006979	EC:1.11.1.7
	SMa0464	-6.06039	(cyaI2) adenylate/guanylate cyclase	Adenylate guanylate cyclase	0	0.521	P:GO:0009190; P:GO:0007242; F:GO:0004016	EC:4.6.1.1
	SMa0466	-5.78668	ABC transporter, periplasmic solute-binding protein	ABC periplasmic solute-binding protein	0	0.512	P:GO:0006810; F:GO:0005215
	SMa0467	-3.28624	ABC transporter, permease	ABC permease	0	0.6645	P:GO:0006810; C:GO:0005886; C:GO:0016021; F:GO:0005215
	SMa0470	-4.41187	ABC transporter, ATP-binding protein	Oligopeptide dipeptide ABC ATPase subunit	0	0.622	F:GO:0016887; F:GO:0005524; P:GO:0015833; F:GO:0015197
	SMa0476	-2.14095	TRm17b transposase	Transposase IS4 family protein	1.73877e-82	0.9295	P:GO:0006313; F:GO:0004803; F:GO:0003677
	SMa0551	-3.12344	Hydrolase	N-ethylammeline chlorohydrolase	0	0.684	F:GO:0016810
	SMa0554	-3.64509	Hypothetical protein	Hypothetical protein	1.3416e-172	0.995
	SMa0591	-2.28882	Transposase, fragment	Transposase IS4 family protein	2.00834e-41	0.8795	P:GO:0006313; F:GO:0004803; F:GO:0003677
	SMa0592	-5.04624	Conserved Hypothetical protein	Like protein	0	0.502	F:GO:0016491
	SMa0594	-3.67507	Conserved Hypothetical protein	Proteophosphoglycan ppg1	0	0.4995	F:GO:0005524
	SMa0656	-3.1243	TRm24 transposase	Trm24 transposase	0	0.8805	F:GO:0003677; P:GO:0045449; P:GO:0015074
	SMa0657	-2.70134	Cytochrome c binding protein, amino terminus	Periplasmic nitrate (or nitrite) reductase c-type cytochrome family protein	1.06594e-41	0.9435	F:GO:0008940; F:GO:0020037; C:GO:0016021; P:GO:0055114; F:GO:0009055; C:GO:0009276	EC:1.7.99.4
	SMa0659	-4.03135	Cytochrome c binding protein, carboxyl terminus	Periplasmic nitrate (or nitrite) reductase c-type family	2.00034e-95	0.915	F:GO:0020037; C:GO:0016021; P:GO:0022900; F:GO:0016491; P:GO:0006810; C:GO:0005886
	SMa0759	-3.15564	Hypothetical protein	Response regulator	7.82952e-89	0.787	C:GO:0005737; P:GO:0000160; F:GO:0043565; P:GO:0009399; F:GO:0000156; F:GO:0000287; F:GO:0003700; P:GO:0006355
	SMa0760	-4.29926	(fixT2) FixT2 anti-kinase protein	Response regulator receiver protein	3.03474e-73	0.805	F:GO:0016301; P:GO:0006355
	SMa0888	-4.92781	Conserved Hypothetical protein	Hypothetical conserved protein	0	0.8835	F:GO:0005524; F:GO:0008094; F:GO:0003677; P:GO:0006259
	SMa0890	-2.41849	Conserved Hypothetical protein	Nucleotidyltransferase protein	0	0.871	F:GO:0003887; P:GO:0006281; F:GO:0003684	EC:2.7.7.7
	SMa0947	-4.47713	Hypothetical protein	Nonspecific acid phosphatase precursor	2.82833e-75	0.6715	P:GO:0008152; F:GO:0003824
	SMa0950	-5.62287	ABC transporter, periplasmic solute-binding protein	ABC transporter substrate-binding protein	0	0.6775	F:GO:0005215; P:GO:0006810
	SMa0951	-4.24758	ABC transporter, permease	ABC transporter permease	1.23298e-142	0.754	P:GO:0006810; C:GO:0005886; C:GO:0016021; F:GO:0005215
	SMa0952	-4.32144	ABC transporter, permease	ABC transporter permease	1.6351e-177	0.7675	P:GO:0006810; C:GO:0005886; C:GO:0016021; F:GO:0005215
	SMa0953	-4.31434	ABC transporter, ATP-binding protein	ATP-binding component of ABC transporter	0	0.709	C:GO:0005886; F:GO:0005524; P:GO:0015846; F:GO:0015417; C:GO:0043190	EC:3.6.3.31
	SMa0955	-5.46953	Transcriptional regulator, GntR family	Transcriptional regulator	2.02868e-161	0.657	C:GO:0005622; F:GO:0003700; P:GO:0006355
	SMa0956	-4.68826	Aminotransferase, class III	Glutamate-1-semialdehyde -aminomutase	0	0.679	F:GO:0030170; F:GO:0008483	EC:2.6.1.0
	SMa0958	-3.23892	Thiamine pyrophosphate-requiring protein	Acetolactate synthase catalytic subunit	0	0.7545	F:GO:0016740; F:GO:0030976; F:GO:0000287
	SMa0959	-4.04657	Short chain alcohol dehydrogenase-related dehydrogenase	Acetoacetyl- reductase	0	0.645	F:GO:0005488; F:GO:0016491; P:GO:0055114
	SMa0961	-4.36304	Response regulator	Response regulator	7.24716e-160	0.5695	P:GO:0000160; F:GO:0003677; C:GO:0005622; F:GO:0000156; P:GO:0006355
	SMa0964	-2.02207	Hypothetical protein	Hypothetical protein	2.22608e-30	1
	SMa0967	-3.48504	Conserved Hypothetical protein	Nucleotidyltransferase	0	0.7945	F:GO:0016779	EC:2.7.7.0
	SMa0969	-5.08727	Response regulator	Response regulator	8.45797e-168	0.5805	P:GO:0000160; F:GO:0003677; C:GO:0005622; F:GO:0000156; P:GO:0006355
	SMa0972	-3.68249	Putative aminotransferase	Aminotransferase class I and II	0	0.692	F:GO:0030170; P:GO:0009058; F:GO:0008483	EC:2.6.1.0
	SMa1002	-3.32115	Hypothetical protein	Hypothetical protein	1.3355e-69	1
	SMa1004	-2.44888	Hypothetical protein	Membrane associated glutaredoxin	6.74286e-77	0.8655
	SMa1005	-4.30854	Hypothetical protein	Multicopper oxidase type 3	3.67684e-129	0.7785	F:GO:0016491; F:GO:0005507
	SMa1007	-3.12398	Conserved Hypothetical protein	Multicopper oxidase type 3	2.45235e-103	0.7975	F:GO:0016491; F:GO:0005507
	SMa1008	-4.26055	Conserved Hypothetical protein	Conserved hypothetical exported protein	3.03889e-106	0.732
	SMa1009	-4.44841	Heavy metal binding protein	Heavy metal transport detoxification protein	4.91962e-46	0.7615	F:GO:0046872; P:GO:0006754; F:GO:0005524; C:GO:0016020; P:GO:0030001; F:GO:0015662
	SMa1010	-4.01831	Hypothetical protein	Hypothetical protein	1.50101e-87	0.66125
	SMa1013	-3.21129	(actP) ActP Copper translocating P-type ATPase	Heavy-metal transporting p-type ATPase	0	0.8485	F:GO:0005507; P:GO:0006825; F:GO:0004008; C:GO:0016021; P:GO:0006754; F:GO:0005524; F:GO:0000287; C:GO:0005886	EC:3.6.3.4
	SMa1016	-4.43095	Acyltransferase	Acyltransferase	0	0.6665	F:GO:0008415
	SMa1017	-3.86549	Hypothetical protein	Hypothetical protein	2.00486e-45	0.705
	SMa1018	-5.06439	Hypothetical protein	Membrane protein	5.77946e-53	0.6625
	SMa1021	-2.24176	Conserved Hypothetical protein	Cytochrome c-like protein	2.03729e-113	0.6205	F:GO:0009055; F:GO:0020037; P:GO:0022900; C:GO:0005746
	SMa1029	-3.38891	TRm1b transposase	Integrase catalytic subunit	0	0.8215	F:GO:0003677; P:GO:0015074
	SMa1030	-4.09583	TRm1a transposase	Transposase IS3 IS911 family protein	5.26024e-71	0.8895	P:GO:0006313; F:GO:0004803; F:GO:0003677
	SMa1050	-4.73157	Hypothetical protein	Transmembrane protein	4.78063e-74	0.8615	C:GO:0005886; C:GO:0016021
	SMa1052	-4.25501	Conserved Hypothetical protein	Membrane protein	2.16324e-84	0.802	C:GO:0016020
	SMa1053	-5.75889	Conserved Hypothetical protein	Beta-ketoacyl synthase	1.80812e-59	0.8455	C:GO:0005886; C:GO:0016021
	SMa1056	-2.77055	Transcriptional regulator, ArsR family	Family transcriptional regulator	6.37236e-75	0.8435	C:GO:0005622; F:GO:0003700; P:GO:0006355
A2	SMa1057	-3.78171	Conserved Hypothetical protein	Metallo-beta-lactamase superfamily protein	0	0.8105	F:GO:0016787
	SMa1058	-4.46391	Conserved Hypothetical protein	Hypothetical protein	1.90664e-104	0.727
	SMa1060	-4.44054	Conserved Hypothetical protein	Cell envelope protein	0	0.642	C:GO:0019031
	SMa1062	-3.26699	Conserved Hypothetical protein	Type b	0	0.7685	P:GO:0008150; C:GO:0005575
	SMa1063	-3.32149	Hypothetical protein	Type b	6.7746e-44	0.751	P:GO:0008150; C:GO:0005575
	SMa1065	-4.04	Conserved Hypothetical protein	Conserved hypothetical exported protein	0	0.7	P:GO:0008150; C:GO:0005575
	SMa1067	-4.52352	Transcriptional regulator, CAP/Crp family	Transcriptional Crp Fnr family	1.22821e-180	0.534	F:GO:0016301; P:GO:0006355; P:GO:0006350; P:GO:0045449; F:GO:0003677; F:GO:0003700; C:GO:0005622
	SMa1076	-3.9929	Conserved Hypothetical protein	Transcriptional Xre family	3.06364e-136	0.7595	F:GO:0043565
	SMa1077	-3.42648	(nex18) Nex18 Symbiotically induced Conserved protein	Beta-IG-H3 fasciclin	6.52765e-85	0.8135
	SMa1078	-4.52298	Conserved Hypothetical protein	Hypothetical conserved protein	1.51561e-45	0.836
	SMa1079	-3.53124	(tspO) TspO Tryptophan rich sensory protein	Tryptophan rich sensory protein	2.51465e-110	0.7625	C:GO:0016021
	SMa1081	-2.66195	Hypothetical protein	Hypothetical conserved protein	3.47484e-35	0.7805
	SMa1082	-3.79463	Conserved Hypothetical protein	Hypothetical protein	2.52474e-59	0.6615
	SMa1084	-4.77559	Phosphoketolase	Phosphoketolase	0	0.8495	F:GO:0050193; P:GO:0008152; F:GO:0047905	EC:4.1.2.9; EC:4.1.2.22
	SMa1086	-2.84299	Conserved Hypothetical protein	Signal-transduction protein	1.89654e-138	0.734	F:GO:0003824
	SMa1087	-2.48807	Cation transport ATPase	Heavy metal translocating p-type ATPase	0	0.886	P:GO:0006825; F:GO:0004008; C:GO:0016021; F:GO:0046914; P:GO:0006481; F:GO:0016491; P:GO:0006754; F:GO:0005524; F:GO:0004671; C:GO:0005886	EC:3.6.3.4; EC:2.1.1.100
	SMa1091	-4.64022	Hypothetical protein	Hypothetical protein	2.14549e-116	0.779
	SMa1092	-5.49743	Hypothetical protein	2 heat shock protein	5.88638e-115	0.703
	SMa1093	-3.9246	Hypothetical protein	Universal stress protein	2.87134e-71	0.594	P:GO:0006950
	SMa1095	-2.01434	Hypothetical protein	Universal stress protein	7.05822e-66	0.8035	P:GO:0006950
	SMa1096	-2.92698	Conserved Hypothetical protein	Protein	5.19955e-99	0.551	P:GO:0008150; C:GO:0005575
	SMa1097	-5.57801	Hypothetical protein	Natural resistance-associated macrophage protein	1.04862e-109	0.5422	C:GO:0016020; F:GO:0005215; P:GO:0006810
	SMa1099	-4.8069	Conserved Hypothetical protein	Cytochrome c precursor (cytochrome c552)	1.20443e-67	0.6125	F:GO:0020037; F:GO:0009055
	SMa1100	-3.70663	Hypothetical protein	Domain protein	1.0762e-87	0.549	P:GO:0006950
	SMa1101	-6.20859	Hypothetical protein	Hypothetical protein	7.10408e-97	1
	SMa1103	-4.71529	(cyaP) Adenylate/guanylate cyclase	Adenylate guanylate cyclase	0	0.5495	P:GO:0009190; P:GO:0007242; F:GO:0004016	EC:4.6.1.1
	SMa1104	-3.70763	Hypothetical protein fragment	Cytochrome C class I	7.65577e-49	0.8295	F:GO:0020037; F:GO:0009055
	SMa1111	-4.32241	Hypothetical protein	Efflux rnd MFP subunit	8.32979e-170	0.5625	P:GO:0009306; C:GO:0016020; F:GO:0008565
	SMa1113	-4.67859	Conserved Hypothetical protein	Cytochrome C class I	5.80809e-65	0.5613	F:GO:0020037; F:GO:0009055
	SMa1115	-4.76956	Mn2+/Fe2+ transporter, NRAMP family	Natural resistance-associated macrophage protein	0	0.7565	P:GO:0006810; C:GO:0016020; F:GO:0005215
	SMa1118	-4.89953	(hspC2) HspC2 heat shock protein	2 heat shock protein	7.03574e-110	0.7345	P:GO:0006950
	SMa1120	-3.76609	ABC transporter, ATP-binding protein	ABC transporter related protein	0	0.849	F:GO:0005524; F:GO:0016887
	SMa1122	-3.8065	Putative permease	ABC transporter permease	0	0.732	C:GO:0005886; C:GO:0016021
	SMa1126	-2.7891	Protease	Peptidase M50	0	0.779	F:GO:0004222; P:GO:0006508	EC:3.4.24.0
	SMa1128	-3.28334	(degP4) DegP4 protease like protein	Protease DO	0	0.6935	P:GO:0006508; F:GO:0004252; F:GO:0005515	EC:3.4.21.0
	SMa1131	-3.78633	Metallo-beta-lactamase superfamily protein	Metallo-beta-lactamase superfamily protein	0	0.774	F:GO:0016787
	SMa1132	-4.07346	Hypothetical protein	Cytoplasmic protein	4.40084e-75	0.7328
	SMa1134	-3.11305	Hypothetical protein	Hypothetical exported protein	6.33678e-145	0.619
	SMa1136	-2.00048	Hypothetical protein	Hypothetical protein	6.34446e-109	0.649
	SMa1311	-2.0562	VirB6 type IV secretion protein	Transport secretion system IV 6	2.04078e-134	83.95%	P:GO:0000747
	SMa1139	-2.08388	Response regulator, truncated	Two component transcriptional winged helix family	1.04594e-56	0.7995	P:GO:0000160; F:GO:0003677; C:GO:0005622; F:GO:0000156; P:GO:0006355
	SMa1141	-2.4555	Transcriptional regulator, CAP/Crp family	Fnr Crp family transcriptional regulator	1.88709e-162	0.7085	C:GO:0005622; F:GO:0003700; P:GO:0006355
	SMa1614	-4.65891	TRm1b transposase	Integrase catalytic subunit	0	0.8215	F:GO:0003677; P:GO:0015074
	SMa1615	-4.63038	TRm1a transposase	Transposase IS3 IS911 family protein	2.85099e-76	0.8865	P:GO:0006313; F:GO:0004803; F:GO:0003677
	SMa1617	-5.57911	Integrase/recombinase	Integrase recombinase	0	0.7025	P:GO:0032196; F:GO:0003677; P:GO:0015074; P:GO:0006310
	SMa1619	-4.633	Integrase/recombinase	Integrase recombinase	0	0.7175	F:GO:0003677; P:GO:0015074; P:GO:0006310
	SMa1620	-4.47546	Integrase/recombinase	Integrase recombinase	0	0.771	P:GO:0032196; F:GO:0003677; P:GO:0015074; P:GO:0006310
	SMa1801	-5.7692	Reverse transcriptase, maturase	DNA-directed DNA polymerase (reverse transcriptase)	0	0.844	F:GO:0003723; F:GO:0003964; P:GO:0006278	EC:2.7.7.49
	SMa1874	-4.85855	Hypothetical protein	Integrase family protein	3.30806e-76	0.8585	F:GO:0003677; P:GO:0015074; P:GO:0006310
	SMa1875	-3.2945	reverse transcriptase	Group II intron-encoded reverse transcriptase maturase	0	0.6515	F:GO:0003723; F:GO:0003964; P:GO:0006278	EC:2.7.7.49
	SMa1881	-3.62388	Hypothetical protein	Hypothetical sulfocyanin	1.29484e-143	0.556	F:GO:0005507
	SMa1882	-5.16794	Transcriptional regulator	Transcriptional family	2.11124e-153	0.6375	F:GO:0003700; P:GO:0006355
	SMa1885	-3.19115	HlyD-family protein	Rnd family efflux transporter MFP subunit	0	0.8345	C:GO:0016020; F:GO:0008565; P:GO:0009306
	SMa1887	-3.88603	Transcriptional regulator	Transcriptional regulator	1.34804e-117	0.8225	F:GO:0003700; P:GO:0006355
	SMa1917	-2.31772	Conserved Hypothetical protein	Hypothetical protein	7.04539e-84	0.8744
	SMa2049	-3.15509	Conserved Hypothetical protein	Family transcriptional regulator	0	0.7755	C:GO:0005622; F:GO:0003700; P:GO:0006355
	SMa2051	-3.87697	Desaturase	Fatty acid hydroxylase	0	0.854	P:GO:0006633; F:GO:0016491; F:GO:0005506; P:GO:0055114; C:GO:0005783
	SMa2113	-2.80887	(adhC2) AdhC2 glutathione-dependent dehydrogenase	S-glutathione dehydrogenase class III alcohol DH	0	0.973	P:GO:0055114; F:GO:0004022; F:GO:0051903; F:GO:0008270; P:GO:0006069	EC:1.1.1.1; EC:1.1.1.284
	SMa2115	-3.56149	(gst13) Gst13 glutathione S-transferase	Glutathione s-transferase domain-containing protein	1.75279e-159	0.807	F:GO:0004364	EC:2.5.1.18
	SMa2117	-3.24471	Oxidoreductase	Ferredoxin	0	0.737	P:GO:0055114; F:GO:0016491; F:GO:0005506; F:GO:0009055; F:GO:0051537; P:GO:0006810
	SMa2119	-4.81852	Conserved Hypothetical protein	Rieske (2Fe-2S) domain protein	0	0.753	P:GO:0055114; F:GO:0009055; F:GO:0016491; F:GO:0018489; F:GO:0051537
	SMa2121	-4.89336	Conserved Hypothetical protein	Uncharacterized conserved protein	0	0.701	P:GO:0055114; F:GO:0009055; F:GO:0016491; F:GO:0051537
	SMa2123	-4.59995	ABC transporter, permease	Inner-membrane translocator	0	0.6685	C:GO:0016021; P:GO:0006810; C:GO:0005886; F:GO:0005215
	SMa2125	-4.64604	ABC transporter, permease	Inner-membrane translocator	4.19315e-172	0.6335	C:GO:0016021; P:GO:0006810; C:GO:0005886; F:GO:0005215
	SMa2127	-3.61538	ABC transporter, ATP-binding protein	Sugar ABC ATP-binding protein	0	0.682	F:GO:0016887; F:GO:0005524
	SMa2129	-4.74804	Conserved Hypothetical protein	Basic membrane lipoprotein	0	0.5735	F:GO:0008289
	SMa2131	-4.26393	Conserved Hypothetical protein	Rieske (2Fe-2S) domain protein	0	0.6645	P:GO:0055114; F:GO:0009055; F:GO:0016491; F:GO:0018489; F:GO:0051537
	SMa2133	-5.70477	Hypothetical protein	Transcriptional family	1.49603e-168	0.603	F:GO:0043565; C:GO:0005622; F:GO:0003700; P:GO:0006355
	SMa2135	-5.1718	(glyA2) GlyA2 serine hydroxymethyltransferase	Glycine hydroxymethyltransferase	0	0.7995	C:GO:0005737; F:GO:0004812; P:GO:0006553; P:GO:0006566; P:GO:0006760; F:GO:0030170; P:GO:0006563; F:GO:0004372; P:GO:0006544; P:GO:0015947	EC:2.1.2.1
	SMa2139	-4.60674	(sgaA) SgaA serine-glyoxylate aminotransferase (SGAT)	Probable serine-glyoxylate aminotransferase	0	0.7995	F:GO:0050281; P:GO:0008152; F:GO:0030170	EC:2.6.1.45
	SMa2141	-6.32575	(purU3) formyltetrahydrofolate deformylase	Formyltetrahydrofolate deformylase	0	0.8125	F:GO:0008864; P:GO:0006189; P:GO:0009058; F:GO:0016742; F:GO:0016597	EC:3.5.1.10; EC:2.1.2.0
	SMa2143	-4.87905	(metF) 5,10-methylenetetrahydrofolate reductase	Methylenetetrahydrofolate reductase	0	0.597	P:GO:0006555; P:GO:0055114; F:GO:0004489; P:GO:0008652	EC:1.5.1.20
	SMa2145	-3.98574	aminomethyltransferase	Glycine cleavage T protein (aminomethyl transferase)	0	0.548	C:GO:0005737; P:GO:0006546; F:GO:0004047	EC:2.1.2.10
	SMa2151	-3.86259	putative DNA-binding protein	DNA-binding protein	3.27479e-71	0.8175	F:GO:0043565
	SMa2157	-4.34099	Oxidoreductase	Aldo keto reductase	0	0.6505	F:GO:0016491; P:GO:0055114
	SMa2159	-3.91411	Conserved Hypothetical protein	Conserved domain protein	2.26685e-166	0.58	F:GO:0005488
	SMa2163	-4.13224	Transcriptional regulator, AraC family	Family transcriptional regulator	0	0.5385	F:GO:0043565; C:GO:0005622; F:GO:0003700; P:GO:0006355
	SMa2165	-5.72714	Short chain alcohol dehydrogenase-related dehydrogenase	Short-chain dehydrogenase reductase sdr	6.61667e-143	0.742	F:GO:0016491; P:GO:0008152; F:GO:0005488
	SMa2167	-3.26164	Conserved Hypothetical protein	Transcriptional regulator	1.22676e-107	0.747	C:GO:0005622; F:GO:0003700; P:GO:0006355
	SMa2169	-3.55459	Hypothetical protein	Integrase catalytic region	8.67712e-89	0.86
	SMa2175	-3.7155	Integrase/recombinase	Integrase recombinase	0	0.771	P:GO:0032196; F:GO:0003677; P:GO:0015074; P:GO:0006310
	SMa2187	-5.07659	Integrase/recombinase	Integrase recombinase	0	0.7175	F:GO:0003677; P:GO:0015074; P:GO:0006310
A3	SMa2189	-6.00433	Integrase/recombinase	Integrase recombinase	0	0.7025	P:GO:0032196; F:GO:0003677; P:GO:0015074; P:GO:0006310
	SMa2193	-4.50128	Oxidoreductase	FAD-dependent oxidoreductase	0	0.586	F:GO:0016491
	SMa2195	-4.94059	ABC transporter, ATP-binding protein	ABC transporter system ATP-binding protein	1.2652e-176	0.787	F:GO:0016887; C:GO:0005886; P:GO:0006810; F:GO:0005524; C:GO:0016021; C:GO:0009276; F:GO:0005215
	SMa2197	-5.66946	ABC transporter, permease	Polar amino acid ABC inner membrane subunit	0	0.7565	C:GO:0016021; P:GO:0006810; C:GO:0005886; F:GO:0005215; C:GO:0009276
	SMa2199	-6.77605	ABC transporter, periplasmic solute-binding protein	Extracellular solute-binding protein family 3	0	0.5935	P:GO:0006810; C:GO:0030288; F:GO:0005215
	SMa2201	-4.00018	Conserved Hypothetical protein	Endoribonuclease l-PSP	2.67335e-70	0.651
	SMa2203	-4.66363	ABC transporter, permease	ABC spermidine putrescine transporter permease protein	4.97377e-133	0.649	C:GO:0016021; P:GO:0006810; C:GO:0005886; F:GO:0005215
	SMa2205	-4.62468	ABC transporter, permease	Binding-protein-dependent transport systems inner membrane component	0	0.652	P:GO:0006810; C:GO:0005886; C:GO:0016021; F:GO:0005215
	SMa2207	-4.7332	ABC transporter, ATP-binding protein	ABC transporter ATP-binding protein	0	0.708	F:GO:0016887; P:GO:0006810; F:GO:0005524; C:GO:0043190; F:GO:0016820	EC:3.6.3.0
	SMa2209	-3.76671	ABC transporter, periplasmic solute-binding protein	ABC transporter substrate-binding protein	0	0.5565	P:GO:0006810; F:GO:0005215
	SMa2211	-4.17087	Thiamine pyrophosphate-requiring protein	Thiamine pyrophosphate protein	0	0.6875	F:GO:0030976; F:GO:0003984; F:GO:0000287	EC:2.2.1.6
	SMa2213	-3.77247	Aldehyde dehydrogenase, NAD(P)-dependent	Aldehyde dehydrogenase	0	75.75%	P:GO:0055114; F:GO:0008802; F:GO:0004029	EC:1.2.1.8; EC:1.2.1.3
	SMa2215	-3.96446	Transcriptional regulator, GntR family	Histidine utilization repressor	0	0.7575	P:GO:0045892; C:GO:0005622; F:GO:0003700; P:GO:0006547; F:GO:0016564
	SMa2217	-3.34602	Decarboxylase	Family decarboxylase	0	0.6565	F:GO:0016829
	SMa2219	-4.40648	Decarboxylase	3-octaprenyl-4-hydroxybenzoate carboxy-lyase	1.75916e-132	0.8315	F:GO:0016831	EC:4.1.1.0
	SMa2221	-4.00822	Conserved Hypothetical protein	Hydantoin racemase	4.26173e-146	0.6425	F:GO:0016853
	SMa2225	-2.40627	Oxidoreductase	Opine oxidase subunit A	0	0.61	P:GO:0055114; F:GO:0016491
	SMa2227	-2.60237	Transcriptional regulator, GntR family	Histidine utilization repressor	0	0.74	P:GO:0045892; C:GO:0005622; F:GO:0003700; P:GO:0006547; F:GO:0016564
	SMa2229	-3.03759	Conserved Hypothetical protein	Hypothetical protein	9.74789e-92	0.617	P:GO:0008150; C:GO:0005575
	SMa2233	-5.16314	Hypothetical protein	Hypothetical protein	0	1
	SMa2235	-4.76859	Hypothetical protein	Hypothetical protein	0	0.48125
	SMa2237	-3.70397	Hypothetical protein	Hypothetical protein	0	0.565
	SMa2241	-5.97684	Conserved Hypothetical protein	Hypothetical protein	0	0.587	F:GO:0003674; C:GO:0005575
	SMa2243	-4.00164	Conserved Hypothetical protein	Hypothetical protein	0	0.5175
	SMa2245	-4.18776	Conserved Hypothetical protein	Dead deah box helicase domain protein	0	0.6415	F:GO:0003676; F:GO:0005524; P:GO:0006139; F:GO:0008026
	SMa2307	-5.61668	ABC transporter, permease	Binding-protein-dependent transport systems	0	0.8585	P:GO:0006810; C:GO:0005886; C:GO:0016021; F:GO:0005215
	SMa2309	-4.536	ABC transporter, permease	ABC sugar transporter inner membrane binding protein	0	0.883	C:GO:0016021; P:GO:0006810; C:GO:0005886; F:GO:0005215
	SMa2337	-3.75158	(rhtX) RhtX rhizobactin transporter	Transmembrane transport protein	0	0.6365	C:GO:0016021
	SMa2402	-3.4418	(rhbB) RhsB L-2,4-diaminobutyrate decarboxylase	Pyridoxal-dependent decarboxylase	0	0.617	F:GO:0033983; F:GO:0030170; F:GO:0005506; P:GO:0019752; P:GO:0006826	EC:4.1.1.86
	SMa2404	-4.30755	(rhbC) RhbC rhizobactin biosynthesis protein	Family protein	0	0.581	F:GO:0015343; F:GO:0005506; P:GO:0019290; P:GO:0006826
	SMa2406	-3.85989	(rhbD) RhbD rhizobactin biosynthesis protein	Siderophore biosynthesis protein	1.51638e-146	0.6125	F:GO:0008415; P:GO:0006826; F:GO:0005506
A4	SMa2408	-3.24358	(rhbE) RhbE rhizobactin biosynthesis protein	Lysine ornithine N-monooxygenase	0	0.792	P:GO:0006826; P:GO:0055114; F:GO:0005506; F:GO:0004497
	SMa2410	-4.93471	(rhbF) RhbF rhizobactin biosynthesis protein	Family protein	0	0.637	F:GO:0015343; F:GO:0005506; P:GO:0019290; P:GO:0006826
	SMa2412	-4.55885	(rhrA) RhrA transcriptional activator	Transcriptional regulatory protein	0	0.5595	F:GO:0043565; C:GO:0005622; F:GO:0005506; F:GO:0003700; P:GO:0006826; P:GO:0006355
	SMa2414	-3.69631	(rhtA) RhtA rhizobactin transporter	Ferric aerobactin receptor precursor	0	0.6725	P:GO:0015891; F:GO:0004872; F:GO:0015343; C:GO:0005886; F:GO:0005506; C:GO:0009279; P:GO:0006826
	SMa2339	-4.99477	Siderophore biosynthesis protein	Siderophore biosynthesis protein	0	0.619	F:GO:0008415; F:GO:0016740; C:GO:0005840; F:GO:0050133
	SMb20547	-2.59878	Hypothetical protein	Integrase catalytic region	7.72655e-45	0.763
	SMb20823	-3.00918	(rkpZ2) LpsZ	Capsule polysaccharide biosynthesis protein	0	0.682	P:GO:0015774; P:GO:0000271
	SMb20824	-4.94599	Putative glycosyltransferase involved in capsule biosynthesis	Capsule polysaccharide biosynthesis protein	0	0.4685	P:GO:0015774; P:GO:0000271; F:GO:0016740
	SMb20825	-5.3574	Putative acetyltransferase, cysElacA/lpxA/nodL family protein	Acetyltransferase	9.96031e-175	0.5545	F:GO:0008415
	SMb20826	-6.37661	Hypothetical protein	Transposase	8.88205e-114	0.6965	F:GO:0004803; P:GO:0006313; F:GO:0003677
	SMb20827	-4.79069	Putative transposase	Integrase catalytic region	2.4227e-138	0.842	F:GO:0003677; P:GO:0015074
	SMb21663	-2.0715	Putative secretion activating protein	Secretion activator protein	1.3298e-87	0.656
	SMb21664	-2.59294	Hypothetical exported or membrane-anchored protein	Hypothetical exported or membrane-anchored protein	1.72003e-60	0.776
B1	SMb20830	-2.64623	(kpsF2) arabinose-5-phosphate isomerase	Family protein	0	0.909	F:GO:0005529; P:GO:0005975; F:GO:0019146	EC:5.3.1.13
	SMb20832	-5.24765	(kpsT OR rkpS) capsular-polysaccharide-transporting ATPase	Cell surface polysaccharide export ABC-2	3.1287e-155	0.8425	F:GO:0005524; F:GO:0015436	EC:3.6.3.38
	SMb20833	-4.07738	(kpsM OR rkpT1) RkpT	ABC-2 type transporter	7.2575e-174	0.8355	C:GO:0016020; F:GO:0005524; F:GO:0042626; P:GO:0006810
	SMb20834	-3.41428	(rkpZ1) probable lipopolysaccharide processing protein	Capsule polysaccharide biosynthesis protein	0	0.7305	P:GO:0015774; P:GO:0000271
	SMb20835	-5.158	Conserved Hypothetical protein	Nucleotidyltransferase	0	0.822	F:GO:0016779	EC:2.7.7.0
	SMb20838	-2.16324	Calcium binding protein	Secreted calcium-binding protein	0	0.769	F:GO:0005509; F:GO:0016787
	SMb20840	-5.76108	Conserved Hypothetical protein	Like protein	1.54491e-165	0.7655	P:GO:0008152; F:GO:0008080
	SMb20841	-4.09652	Conserved Hypothetical protein	Like protein	0	0.7675
	SMb21043	-4.21742	Hypothetical protein	Hypothetical conserved protein	8.83551e-138	0.74	C:GO:0030288
	SMb21698	-2.36279	Hypothetical protein	Hypothetical protein	9.58414e-82	1
	SMb21661	-2.41495	(TRm10-1a) Putative transposase of ISRm10-1	Transposase of insertion sequence ISRm10- orfa protein	3.79611e-75	0.865
	SMb21711	-2.85925	(Trm10-1b) Putative transposase of ISRm100	Transposase	5.11186e-24	0.8706	F:GO:0003677; P:GO:0045449
	SMb21045	-3.75808	RNA-directed DNA polymerase	DNA-directed DNA polymerase (reverse transcriptase)	0	0.8435	F:GO:0003723; F:GO:0003964; P:GO:0006278	EC:2.7.7.49
	SMb21233	-4.6375	(Trm1b) probable transposase of ISRm1	Integrase catalytic subunit	0	0.8215	F:GO:0003677; P:GO:0015074
	SMb21234	-4.51726	(TRm1a) probable transposase of ISRm1	Transposase IS3 IS911 family protein	4.05592e-76	0.8845	P:GO:0006313; F:GO:0004803; F:GO:0003677
	SMb20918	-4.63961	(TRm1a) transposase of ISRm1	Transposase IS3 IS911 family protein	7.01064e-77	0.8835	P:GO:0006313; F:GO:0004803; F:GO:0003677
	SMb20919	-4.05678	(TRm1b) transposase of ISRm1	Integrase catalytic subunit	0	0.822	F:GO:0003677; P:GO:0015074
	SMb20698	-2.09855	Multidrug resistance protein EmrB	Drug resistance subfamily	0	0.772	P:GO:0006810; C:GO:0016021
	SMb20775	-6.40458	Hypothetical exported protein, TonB-dependent receptor protein	Tpr repeat-containing protein	0	0.7675	F:GO:0004872; P:GO:0006810; F:GO:0005488; C:GO:0016020; F:GO:0005215
	SMb20780	-6.39974	RNA-directed DNA polymerase	DNA-directed DNA polymerase (reverse transcriptase)	0	0.844	F:GO:0003723; F:GO:0003964; P:GO:0006278	EC:2.7.7.49
	SMb20636	-2.39423	(TRm19) Putative transposase of ISRm19	Transposase IS116 IS110 IS902 family protein	0	0.732	P:GO:0006313; F:GO:0004803; F:GO:0003677

## Sheet: Duplicated
Gene	logFC	NCBI_Description	Blast2GO_Description	e_value	Similarity	GOs	Enzyme
SMa1073	2.17025	none&TRm23b IS ATP-binding protein	ATP-binding protein of disrupted insertion sequence	3.3367E-138	89.45%	F:GO:0017111; P:GO:0032196; F:GO:0005524	EC:3.6.1.15
