# Supplementary material for: Genomic characterization of Sinorhizobium meliloti AK21, a wild isolate from the Aral Sea Region
Source: Springerplus. 2015 Jun 16;4:259. doi: 10.1186/s40064-015-1062-z (PMC4468178; doi:10.1186/s40064-015-1062-z)
Supplement: Supplementary file 2 — Additional file 2: List of differentially expressed genes obtained by cDNA microarray hybridization. This list includes the raw data for the genes displaying significant differential expression (with p-value < 0.05) in Rm1021 versus S. meliloti AK21, both grown in TY medium (1021 vs. AK21). PhoB- and ExpR-regulated genes are indicated, in accordance with the findings of previous studies (Hoang et al. 2004; Krol and Becker 2004; Yuan et al. 2006). [file 40064_2015_1062_MOESM2_ESM.xlsx]

## Sheet: Microarrays data
	1021 vs AK21
Gene name	log2- FC	NCBI annotations
SMa0210	1.14712	hypothetical protein
SMa0254	1.59568	conserved hypothetical protein
SMa0523	1.64178	ABC transporter, periplasmic solute-binding protein
SMa0767	1.66799	(fixQ2) FixQ2 nitrogen fixation protein
SMa1149	1.14547	conserved hypothetical protein
SMa1162	1.02466	conserved hypothetical protein
SMa1182	1.64096	(nosZ) NosZ nitrous oxide reductase
SMa1209	1.03434	(fixI1) FixI1 ATPase
SMa1213	1.53573	(fixP1) FixP1 di-heme c-type cytochrome
SMa1214	2.03664	(fixQ1) FixQ1 nitrogen fixation protein
SMa1220	1.15746	(fixN1) FixN1 cytochrome c oxidase subunit 1
SMa1226	-1.03394	(fixT1) FixT 1 antikinase protein
SMa1379	-2.27326	ABC transporter, periplasmic solute-binding protein
SMa1550	1.25555	Response regulator
SMa1623	1.24357	transposase, fragment
SMa1935	-1.24181	(wrbA3) WrbA3 flavoprotein
SMb20037	3.74656	(aroE2) putative shikimate 5-dehydrogenase protein
SMb20089	2.6526	hypothetical protein
SMb20140	1.37122	(dapA2) putative dihydrodipicolinate synthase protein
SMb20204	1.40772	(pqqA) putative pyrroloquinoline quinone synthesis protein A
SMb20257	2.38484	(cyaM) adenylate cyclase
SMb20293	-1.63194	hypothetical protein
SMb20361	2.17107	putative ionic voltage-gated channel protein
SMb20419	1.47481	(ugpC) glycerol-3-phosphate-transporting ATPase
SMb20433	1.87091	(eutC) EutC
SMb20447	-1.06753	Diguanylate cyclase/phosphodiesterase
SMb20465	1.30804	probable glucokinase
SMb20537	1.8406	probable transcriptional regulator
SMb20707	1.01624	(cyaG2) putative adenylate cyclase protein
SMb20764	-1.92308	(phnL) putative phosphonate uptake ABC transporter ATP-binding protein
SMb20822	1.24925	(rkpT2) putative cell surface polysaccharide export wzm1Y20833
SMb20941	-1.28613	(exsA) msbA-like saccharide exporting ABC transporter protein, consisting of ATP-binding and permease domains
SMb20960	1.06218	(exoN) UDPglucose pyrophosphorylase protein
SMb21069	1.06221	hypothetical protein
SMb21171	-1.05065	(phnM) PhnM protein
SMb21172	2.70943	hypothetical protein
SMb21175	-1.47182	(phoE) phosphate uptake ABC transporter permease protein
SMb21176	-2.24645	(phoD) phosphate uptake ABC transporter periplasmic solute-binding protein precursor
SMb21177	-1.00188	(phoC) phosphate uptake ABC transporter ATP-binding protein
SMb21295	1.34476	putative small heat shock protein, hsp20 family
SMb21312	1.64625	(wgeC)
SMb21314	2.47642	(wgeA) putative Ca2+-binding protein WgeA (formerly ExpE1)
SMb21319	1.21959	(wgaA) putative membrane protein WgaA (formerly ExpA1)
SMb21327	1.11501	(wgaJ) putative dTDP-4-dehydrorhamnose reductase protein WgaJ (formerly ExpA10)
SMb21601	1.65427	putative transcriptional regulator
SMc00094	-1.87078	(betB) Betaine aldehyde dehydrogenase badh oxidoreductase NAD protein
SMc00198	1.50378	Hypothetical/unknown protein
SMc00283	-1.78119	Putative transcription regulator
SMc00428	1.47341	Putative transmembrane protein
SMc00553	1.0027	Probable NAD/NADP dependent oxidoreductase
SMc00578	-1.26856	hypothetical protein
SMc00722	1.90339	hypothetical TRANSMEMBRANE protein
SMc00893	1.16508	Probable phosphoglycolate phosphatase
SMc00943	-1.16815	(wrbA1) WrbA1 flavoprotein
SMc00964	-1.3264	(bioB) Putative biotin transporter
SMc01326	-1.05568	(tufB) Probable elongation factor TU protein
SMc01418	-2.29136	Hypothetical signal peptide protein
SMc01419	-1.25897	(rpoE1) Probable RNA polymerase sigma factor
SMc01420	-1.23856	Transmembrane regulator (anti-sigma factor)
SMc01421	-1.03393	hypothetical protein
SMc01446	1.01786	hypothetical protein
SMc01468	-1.0823	(cheW2) Probable chemotaxis protein
SMc01557	1.1064	Hypothetical signal peptide protein
SMc01605	-1.27948	Putative periplasmic binding ABC transporter
SMc01648	-1.52345	Probable acyl esterase
SMc01702	-1.20429	putative oxidoreductase
SMc01706	1.49237	conserved hypothetical protein
SMc01714	-2.95059	hypothetical TRANSMEMBRANE protein
SMc01847	-1.41179	(btaB) S-adenosylmethionine: diacylgycerolhomoserine-N-methyltransferase
SMc01910	1.14559	hypothetical protein
SMc02029	1.49103	Dipeptide transport system permease
SMc02084	3.17556	(exbD) Probable biopolymer transport transmembrane protein
SMc02145	-1.34699	Truncated pstC'
SMc02146	-4.26813	(pstS) Phosphate binding periplasmic protein
SMc02156	-1.76683	Putative major antigenic peptide PEB
SMc02171	-1.83293	(frcB) Putative fructose ABC-type transport system, periplasmic component
SMc02273	-1.33665	(rkpA) Putative fatty acid synthase
SMc02274	1.32701	(rkpU) Capsule polysaccharide exporter
SMc02313	1.55622	hypothetical protein
SMc02480	-1.29283	(sucC) Probable succinyl-CoA synthetase beta chain
SMc02557	-1.26802	hypothetical protein
SMc02569	2.13125	(hisF) Probable imidazole glycerol phosphate synthase subunit HisF
SMc02577	1.64174	(hslU) Probable heat shock protein
SMc02634	-3.08182	hypothetical TRANSMEMBRANE protein
SMc02785	1.05068	Putative lytic murein transglycosylase A
SMc02877	1.27859	Putative amidotransferase
SMc03007	-1.34	(cheA) Chemotaxis protein (sensory transduction histidine kinase)
SMc03012	-1.04323	(cheD) Probable chemotaxis protein
SMc03027	-1.81814	(flgB) Flagellar basal-body rod protein
SMc03029	-1.6667	(fliE) Flagellar hook-basal body complex protein
SMc03030	-1.49561	(flgG) Flagellar basal-body rod protein
SMc03040	-1.28338	(flaC) Flagellin C
SMc03072	-1.13501	conserved hypothetical protein
SMc03090	-1.03344	(cheW3) Putative chemotaxis protein
SMc03130	-1.17195	conserved hypothetical protein
SMc03254	-1.30739	(fixT3) Putative antikinase
SMc03746	1.34499	Hypothetical/unknown protein
SMc03995	1.29959	hypothetical protein
SMc04114	-1.72514	(pilA1) Putative pilin subunit
SMc04245	1.18657	(znuA) Probable high-affinity zinc uptake system ABC transporter
SMc04258	1.00928	Putative gentiobiose, salicin, and cellobiose ABC transporter, permease component
SMc04317	-1.69318	Solute-binding periplasmic protein precursor

## Sheet: PhoB and ExpR regulons
Gene name		PhoB regulon	ExpR-controlled genes
SMa1214
SMa1226
SMb20037
SMb20257
SMb20960
SMb21171
SMb21175
SMb21176
SMb21177
SMb21312
SMb21314
SMb21319
SMb21601
SMc00094
SMc00198
SMc00428
SMc00578
SMc00722
SMc01605
SMc01847
SMc02146
SMc02634
SMc02877
SMc03030
SMc03040
SMc03072
SMc03130
SMc03254
SMc04114
SMc04245
SMc04317

## Sheet: Hoja1
	1021 vs AK21		PhoB	ExpR
Gene name	log2- FC	NCBI annotations
SMa0210	1.14712	hypothetical protein
SMa0254	1.59568	conserved hypothetical protein
SMa0523	1.64178	ABC transporter, periplasmic solute-binding protein
SMa0767	1.66799	(fixQ2) FixQ2 nitrogen fixation protein
SMa1149	1.14547	conserved hypothetical protein
SMa1162	1.02466	conserved hypothetical protein
SMa1182	1.64096	(nosZ) NosZ nitrous oxide reductase
SMa1209	1.03434	(fixI1) FixI1 ATPase
SMa1213	1.53573	(fixP1) FixP1 di-heme c-type cytochrome
SMa1214	2.03664	(fixQ1) FixQ1 nitrogen fixation protein		SMa1214
SMa1220	1.15746	(fixN1) FixN1 cytochrome c oxidase subunit 1
SMa1226	-1.03394	(fixT1) FixT 1 antikinase protein		SMa1226
SMa1379	-2.27326	ABC transporter, periplasmic solute-binding protein
SMa1550	1.25555	Response regulator
SMa1623	1.24357	transposase, fragment
SMa1935	-1.24181	(wrbA3) WrbA3 flavoprotein
SMb20037	3.74656	(aroE2) putative shikimate 5-dehydrogenase protein	SMb20037
SMb20089	2.6526	hypothetical protein
SMb20140	1.37122	(dapA2) putative dihydrodipicolinate synthase protein
SMb20204	1.40772	(pqqA) putative pyrroloquinoline quinone synthesis protein A
SMb20257	2.38484	(cyaM) adenylate cyclase	SMb20257
SMb20293	-1.63194	hypothetical protein
SMb20361	2.17107	putative ionic voltage-gated channel protein
SMb20419	1.47481	(ugpC) glycerol-3-phosphate-transporting ATPase
SMb20433	1.87091	(eutC) EutC
SMb20447	-1.06753	Diguanylate cyclase/phosphodiesterase
SMb20465	1.30804	probable glucokinase
SMb20537	1.8406	probable transcriptional regulator
SMb20707	1.01624	(cyaG2) putative adenylate cyclase protein
SMb20764	-1.92308	(phnL) putative phosphonate uptake ABC transporter ATP-binding protein
SMb20822	1.24925	(rkpT2) putative cell surface polysaccharide export wzm1Y20833
SMb20941	-1.28613	(exsA) msbA-like saccharide exporting ABC transporter protein, consisting of ATP-binding and permease domains
SMb20960	1.06218	(exoN) UDPglucose pyrophosphorylase protein	SMb20960
SMb21069	1.06221	hypothetical protein
SMb21171	-1.05065	(phnM) PhnM protein	SMb21171
SMb21172	2.70943	hypothetical protein
SMb21175	-1.47182	(phoE) phosphate uptake ABC transporter permease protein	SMb21175
SMb21176	-2.24645	(phoD) phosphate uptake ABC transporter periplasmic solute-binding protein precursor	SMb21176
SMb21177	-1.00188	(phoC) phosphate uptake ABC transporter ATP-binding protein	SMb21177
SMb21295	1.34476	putative small heat shock protein, hsp20 family
SMb21312	1.64625	(wgeC)		SMb21312
SMb21314	2.47642	(wgeA) putative Ca2+-binding protein WgeA (formerly ExpE1)	SMb21314	SMb21314
SMb21319	1.21959	(wgaA) putative membrane protein WgaA (formerly ExpA1)		SMb21319
SMb21327	1.11501	(wgaJ) putative dTDP-4-dehydrorhamnose reductase protein WgaJ (formerly ExpA10)
SMb21601	1.65427	putative transcriptional regulator	SMb21601
SMc00094	-1.87078	(betB) Betaine aldehyde dehydrogenase badh oxidoreductase NAD protein	SMc00094
SMc00198	1.50378	Hypothetical/unknown protein		SMc00198
SMc00283	-1.78119	Putative transcription regulator
SMc00428	1.47341	Putative transmembrane protein	SMc00428
SMc00553	1.0027	Probable NAD/NADP dependent oxidoreductase
SMc00578	-1.26856	hypothetical protein	SMc00578
SMc00722	1.90339	hypothetical TRANSMEMBRANE protein	SMc00722
SMc00893	1.16508	Probable phosphoglycolate phosphatase
SMc00943	-1.16815	(wrbA1) WrbA1 flavoprotein
SMc00964	-1.3264	(bioB) Putative biotin transporter
SMc01326	-1.05568	(tufB) Probable elongation factor TU protein
SMc01418	-2.29136	Hypothetical signal peptide protein
SMc01419	-1.25897	(rpoE1) Probable RNA polymerase sigma factor
SMc01420	-1.23856	Transmembrane regulator (anti-sigma factor)
SMc01421	-1.03393	hypothetical protein
SMc01446	1.01786	hypothetical protein
SMc01468	-1.0823	(cheW2) Probable chemotaxis protein
SMc01557	1.1064	Hypothetical signal peptide protein
SMc01605	-1.27948	Putative periplasmic binding ABC transporter	SMc01605
SMc01648	-1.52345	Probable acyl esterase
SMc01702	-1.20429	putative oxidoreductase
SMc01706	1.49237	conserved hypothetical protein
SMc01714	-2.95059	hypothetical TRANSMEMBRANE protein
SMc01847	-1.41179	(btaB) S-adenosylmethionine: diacylgycerolhomoserine-N-methyltransferase	SMc01847
SMc01910	1.14559	hypothetical protein
SMc02029	1.49103	Dipeptide transport system permease
SMc02084	3.17556	(exbD) Probable biopolymer transport transmembrane protein
SMc02145	-1.34699	Truncated pstC'
SMc02146	-4.26813	(pstS) Phosphate binding periplasmic protein	SMc02146
SMc02156	-1.76683	Putative major antigenic peptide PEB
SMc02171	-1.83293	(frcB) Putative fructose ABC-type transport system, periplasmic component
SMc02273	-1.33665	(rkpA) Putative fatty acid synthase
SMc02274	1.32701	(rkpU) Capsule polysaccharide exporter
SMc02313	1.55622	hypothetical protein
SMc02480	-1.29283	(sucC) Probable succinyl-CoA synthetase beta chain
SMc02557	-1.26802	hypothetical protein
SMc02569	2.13125	(hisF) Probable imidazole glycerol phosphate synthase subunit HisF
SMc02577	1.64174	(hslU) Probable heat shock protein
SMc02634	-3.08182	hypothetical TRANSMEMBRANE protein	SMc02634
SMc02785	1.05068	Putative lytic murein transglycosylase A
SMc02877	1.27859	Putative amidotransferase		SMc02877
SMc03007	-1.34	(cheA) Chemotaxis protein (sensory transduction histidine kinase)
SMc03012	-1.04323	(cheD) Probable chemotaxis protein
SMc03027	-1.81814	(flgB) Flagellar basal-body rod protein
SMc03029	-1.6667	(fliE) Flagellar hook-basal body complex protein
SMc03030	-1.49561	(flgG) Flagellar basal-body rod protein		SMc03030
SMc03040	-1.28338	(flaC) Flagellin C		SMc03040
SMc03072	-1.13501	conserved hypothetical protein		SMc03072
SMc03090	-1.03344	(cheW3) Putative chemotaxis protein
SMc03130	-1.17195	conserved hypothetical protein	SMc03130
SMc03254	-1.30739	(fixT3) Putative antikinase		SMc03254
SMc03746	1.34499	Hypothetical/unknown protein
SMc03995	1.29959	hypothetical protein
SMc04114	-1.72514	(pilA1) Putative pilin subunit		SMc04114
SMc04245	1.18657	(znuA) Probable high-affinity zinc uptake system ABC transporter		SMc04245
SMc04258	1.00928	Putative gentiobiose, salicin, and cellobiose ABC transporter, permease component
SMc04317	-1.69318	Solute-binding periplasmic protein precursor	SMc04317

## Sheet: Induced
Gene name	log2- FC	NCBI annotations
SMc04258	1.00928	Putative gentiobiose, salicin, and cellobiose ABC transporter, permease component
SMc04245	1.18657	(znuA) Probable high-affinity zinc uptake system ABC transporter
SMc03995	1.29959	hypothetical protein
SMc03746	1.34499	Hypothetical/unknown protein
SMc02877	1.27859	Putative amidotransferase
SMc02785	1.05068	Putative lytic murein transglycosylase A
SMc02577	1.64174	(hslU) Probable heat shock protein
SMc02569	2.13125	(hisF) Probable imidazole glycerol phosphate synthase subunit HisF
SMc02313	1.55622	hypothetical protein
SMc02274	1.32701	(rkpU) Capsule polysaccharide exporter
SMc02084	3.17556	(exbD) Probable biopolymer transport transmembrane protein
SMc02029	1.49103	Dipeptide transport system permease
SMc01910	1.14559	hypothetical protein
SMc01706	1.49237	conserved hypothetical protein
SMc01557	1.1064	Hypothetical signal peptide protein
SMc01446	1.01786	hypothetical protein
SMc00893	1.16508	Probable phosphoglycolate phosphatase
SMc00722	1.90339	hypothetical TRANSMEMBRANE protein
SMc00553	1.0027	Probable NAD/NADP dependent oxidoreductase
SMc00428	1.47341	Putative transmembrane protein
SMc00198	1.50378	Hypothetical/unknown protein
SMb21601	1.65427	putative transcriptional regulator
SMb21327	1.11501	(wgaJ) putative dTDP-4-dehydrorhamnose reductase protein WgaJ (formerly ExpA10)
SMb21319	1.21959	(wgaA) putative membrane protein WgaA (formerly ExpA1)
SMb21314	2.47642	(wgeA) putative Ca2+-binding protein WgeA (formerly ExpE1)
SMb21312	1.64625	(wgeC)
SMb21295	1.34476	putative small heat shock protein, hsp20 family
SMb21172	2.70943	hypothetical protein
SMb21069	1.06221	hypothetical protein
SMb20960	1.06218	(exoN) UDPglucose pyrophosphorylase protein
SMb20822	1.24925	(rkpT2) putative cell surface polysaccharide export wzm1Y20833
SMb20707	1.01624	(cyaG2) putative adenylate cyclase protein
SMb20537	1.8406	probable transcriptional regulator
SMb20465	1.30804	probable glucokinase
SMb20433	1.87091	(eutC) EutC
SMb20419	1.47481	(ugpC) glycerol-3-phosphate-transporting ATPase
SMb20361	2.17107	putative ionic voltage-gated channel protein
SMb20257	2.38484	(cyaM) adenylate cyclase
SMb20204	1.40772	(pqqA) putative pyrroloquinoline quinone synthesis protein A
SMb20140	1.37122	(dapA2) putative dihydrodipicolinate synthase protein
SMb20089	2.6526	hypothetical protein
SMb20037	3.74656	(aroE2) putative shikimate 5-dehydrogenase protein
SMa1623	1.24357	transposase, fragment
SMa1550	1.25555	Response regulator
SMa1220	1.15746	(fixN1) FixN1 cytochrome c oxidase subunit 1
SMa1214	2.03664	(fixQ1) FixQ1 nitrogen fixation protein
SMa1213	1.53573	(fixP1) FixP1 di-heme c-type cytochrome
SMa1209	1.03434	(fixI1) FixI1 ATPase
SMa1182	1.64096	(nosZ) NosZ nitrous oxide reductase
SMa1162	1.02466	conserved hypothetical protein
SMa1149	1.14547	conserved hypothetical protein
SMa0767	1.66799	(fixQ2) FixQ2 nitrogen fixation protein
SMa0523	1.64178	ABC transporter, periplasmic solute-binding protein
SMa0254	1.59568	conserved hypothetical protein
SMa0210	1.14712	hypothetical protein

## Sheet: Repressed
Gene name	log2- FC	NCBI annotations
SMa1226	-1.03394	(fixT1) FixT 1 antikinase protein
SMa1379	-2.27326	ABC transporter, periplasmic solute-binding protein
SMa1935	-1.24181	(wrbA3) WrbA3 flavoprotein
SMb20293	-1.63194	hypothetical protein
SMb20447	-1.06753	Diguanylate cyclase/phosphodiesterase
SMb20764	-1.92308	(phnL) putative phosphonate uptake ABC transporter ATP-binding protein
SMb20941	-1.28613	(exsA) msbA-like saccharide exporting ABC transporter protein, consisting of ATP-binding and permease domains
SMb21171	-1.05065	(phnM) PhnM protein
SMb21175	-1.47182	(phoE) phosphate uptake ABC transporter permease protein
SMb21176	-2.24645	(phoD) phosphate uptake ABC transporter periplasmic solute-binding protein precursor
SMb21177	-1.00188	(phoC) phosphate uptake ABC transporter ATP-binding protein
SMc00094	-1.87078	(betB) Betaine aldehyde dehydrogenase badh oxidoreductase NAD protein
SMc00283	-1.78119	Putative transcription regulator
SMc00578	-1.26856	hypothetical protein
SMc00943	-1.16815	(wrbA1) WrbA1 flavoprotein
SMc00964	-1.3264	(bioB) Putative biotin transporter
SMc01326	-1.05568	(tufB) Probable elongation factor TU protein
SMc01418	-2.29136	Hypothetical signal peptide protein
SMc01419	-1.25897	(rpoE1) Probable RNA polymerase sigma factor
SMc01420	-1.23856	Transmembrane regulator (anti-sigma factor)
SMc01421	-1.03393	hypothetical protein
SMc01468	-1.0823	(cheW2) Probable chemotaxis protein
SMc01605	-1.27948	Putative periplasmic binding ABC transporter
SMc01648	-1.52345	Probable acyl esterase
SMc01702	-1.20429	putative oxidoreductase
SMc01714	-2.95059	hypothetical TRANSMEMBRANE protein
SMc01847	-1.41179	(btaB) S-adenosylmethionine: diacylgycerolhomoserine-N-methyltransferase
SMc02145	-1.34699	Truncated pstC'
SMc02146	-4.26813	(pstS) Phosphate binding periplasmic protein
SMc02156	-1.76683	Putative major antigenic peptide PEB
SMc02171	-1.83293	(frcB) Putative fructose ABC-type transport system, periplasmic component
SMc02273	-1.33665	(rkpA) Putative fatty acid synthase
SMc02480	-1.29283	(sucC) Probable succinyl-CoA synthetase beta chain
SMc02557	-1.26802	hypothetical protein
SMc02634	-3.08182	hypothetical TRANSMEMBRANE protein
SMc03007	-1.34	(cheA) Chemotaxis protein (sensory transduction histidine kinase)
SMc03012	-1.04323	(cheD) Probable chemotaxis protein
SMc03027	-1.81814	(flgB) Flagellar basal-body rod protein
SMc03029	-1.6667	(fliE) Flagellar hook-basal body complex protein
SMc03030	-1.49561	(flgG) Flagellar basal-body rod protein
SMc03040	-1.28338	(flaC) Flagellin C
SMc03072	-1.13501	conserved hypothetical protein
SMc03090	-1.03344	(cheW3) Putative chemotaxis protein
SMc03130	-1.17195	conserved hypothetical protein
SMc03254	-1.30739	(fixT3) Putative antikinase
SMc04114	-1.72514	(pilA1) Putative pilin subunit
SMc04317	-1.69318	Solute-binding periplasmic protein precursor
