# Supplementary material for: Genomic characterization of Sinorhizobium meliloti AK21, a wild isolate from the Aral Sea Region
Source: Springerplus. 2015 Jun 16;4:259. doi: 10.1186/s40064-015-1062-z (PMC4468178; doi:10.1186/s40064-015-1062-z)
Supplement: Supplementary file 3 — Additional file 3: List of genes identified by SSH. Ordered register of the S. meliloti AK21 contigs obtained by the pyrosequencing of supressed samples. A complete description of the contigs and identities is provided, together with the category classification assigned. Gene identification, if possible, and the top-scoring organism are indicated in columns D and E, respectively. The specificity of the sequence for S. meliloti AK21 is indicated by the list of other organisms displaying identity to the query contig sequence presented in column F. Those found in Rm1021 were not analyzed (–NA–). Columns H to K include the identity index corresponding to: (1) the Blastn Rm1021 database; (2) the Blastx Rm1021 database; (3) the Blastn NCBI database (nt); and (4) the Blastx NCBI database (nr). Additional Blast2GO descriptions are shown for some of the sequences. A list of the contig profiles identified for Figure 4 is provided. Data updated in May, 2013. [file 40064_2015_1062_MOESM3_ESM.xlsx]

## Sheet: SSH results
Contig	Length	Category	ID_gene	Organism	Others S.meliloti strains (**)	NCBI anotation	1(*)	2(*)	3(*)	4(*)	e-value(***)	Blast2GO descripcion	B2GO's e-value
1	155	Divergent sequence	YP_004551292	S. meliloti AK83	Not found	Hypothetical protein Sinme_5589			99	97	9e-21	Hypothetical protein	1.71781e-25
2	166	False-positive	IGR_1610554_1610716	S. meliloti Rm1021 pSymB	--NA--	Intergenic region	100		--NA--	--NA--	1e-82
3	369	Orphan sequence	--NA--	--NA--	--NA--	--NA--
4	121	Polymorphic sequence	SMc01764	S. meliloti Rm1021	--NA--	Putative arginyl-tRNA--protein transferase	98	100	--NA--	--NA--	1e-18	Arginyl-tRNA-protein transferase	6.16118e-20
5	314	False-positive	IGR_483490_483796	S. meliloti Rm1021 pSymB	--NA--	Intergenic region	100		--NA--	--NA--	2e-162
6	148	Polymorphic sequence	SMa2235	S. meliloti Rm1021	--NA--	Hypothetical protein	99	100	--NA--	--NA--	2e-18	Hypothetical protein	1.84802e-18
7	164	Orphan sequence	--NA--	--NA--	--NA--	--NA--
8	153	Divergent sequence	AEG07254	S. meliloti BL225C	Rm41, C0431A, AK75, AK11, AK83, C0438LL, AE608H, A0643DD, A0641M, 5A14, SM11,	Autoinducer-binding domain protein			99	97	1e-22	Transcriptional activator protein	1.54793e-29
9	159	Orphan sequence	--NA--	--NA--	--NA--	--NA--
10	211	Orphan sequence	--NA--	--NA--	--NA--	--NA--
11	161	Divergent sequence	IGR_34581_34424	S. meliloti BL225C pSINMEB01	Rm41, C0431A, AK75, AK11, C0438LL, AE608H, A0643DD, A0641M, 5A14, SM11, AK83,	Intergenic region			100		3e-76
12	170	Orthologous sequence	IGR_666723_666877	S. meliloti Rm1021 pSymB	--NA--	Intergenic region	95		--NA--	--NA--	1e-66
13	205	Divergent sequence	seq_15570_15770	S. meliloti C0438LL contig_2	A0643DD, A0641M	Indefinite sequences			100		2e-102
14	170	Polymorphic sequence	SMc00873	S. meliloti Rm1021	--NA--	Probable KUP system potassium uptake	99	100	--NA--	--NA--	9e-28	Potassium transporter protein	1.32425e-29
15	180	Divergent sequence	IGR_1490076_1490252	S. meliloti BL225C pSINMEB01	C0431A, Rm41	Intergenic region			98		2e-83
16	217	Divergent sequence	ZP_01620551	Lyngbya sp. PCC 8106		Possible abortive infection phage resistance protein				60	3e-16	Possible abortive infection phage resistance protein	8e-20
17	241	False-positive	SMb21262	S. meliloti Rm1021	--NA--	Putative mureinpeptideoligopeptide ABC	100	100	--NA--	--NA--	3e-34	Binding-protein-dependent transport systems inner membrane component	1.37934e-38
18	150	Orphan sequence	--NA--	--NA--	--NA--	--NA--
19	212	False-positive	SMc00075	S. meliloti Rm1021	--NA--	Probable ribosomal-protein-alanine	100	100	--NA--	--NA--	6e-35	Gcn5-related N-acetyltransferase	4.36048e-41
20	234	Divergent sequence	IGR_1373125_1372896	S. meliloti Rm41 chomosome	Not found	Intergenic region			99		4e-115
21	162	Orthologous sequence	IGR_59609_59767	S. meliloti Rm1021 pSymA	--NA--	Intergenic region	99		--NA--	--NA--	8e-79
22	174	Orthologous sequence	SMa0695	S. meliloti Rm1021	--NA--	ArcB, ornithine carbamoyltransferase, catabolic	99	98	--NA--	--NA--	1e-27	Ornithine carbamoyltransferase	2.11532e-30
23	224	False-positive	SMb21052	S. meliloti Rm1021	--NA--	dTDP-glucose 4,6-dehydratase	100	100	--NA--	--NA--	4e-26	NAD-dependent epimerase dehydratase	1.98866e-28
24	188	Orthologous sequence	IGR_343551_343734	S. meliloti Rm1021 pSymA	--NA--	Intergenic region	98		--NA--	--NA--	6e-91
25	216	Orthologous sequence	IGR_84725_84936	S. meliloti Rm1021 Chromosome	--NA--	Intergenic region	99		--NA--	--NA--	2e-106
26	417	Orphan sequence	--NA--	--NA--	--NA--	--NA--			96		2e-16	Conserved protein	9.30445e-22
27	242	Orthologous sequence	IGR_556881_557118	S. meliloti Rm1021 pSymB	--NA--	Intergenic region	97		--NA--	--NA--	3e-114
28	246	Divergent sequence	YP_001314385	S. medicae WSM419		Hypothetical protein Smed_5740				74	6e-27	Hypothetical protein	4.13483e-34
29	162	False-positive	SMc04037	S. meliloti Rm1021	--NA--	Putative amino acid or peptide ABC transporter	100	100	--NA--	--NA--	5e-26	Extracellular solute-binding protein family 5	8.89334e-28
30	147	Orphan sequence	--NA--	--NA--	--NA--	--NA--
31	129	False-positive	IGR_85065_85177	S. meliloti Rm1021 Chromosome	--NA--	Intergenic region	100		--NA--	--NA--	5e-55
32	147	Divergent sequence	YP_004551291	S. meliloti AK83	AK83,	Hypothetical protein Sinme_5588			99	100	2e-18	Hypothetical protein	1.12375e-22
33	196	Divergent sequence	YP_006813803	S. meliloti Rm41	CCNWSX0020, AK75	adenylate/guanylate cyclase			100	100	2e-33	Adenylate guanylate cyclase	2.59e-28
34	236	Divergent sequence	IGR_1372867_1373098	S. meliloti Rm41_chomosome	Rm41,	Intergenic region			98		1e-114
35	453	Orthologous sequence	IGR_483070_483491	S. meliloti Rm1021 pSymA	--NA--	Intergenic region	99		--NA--	--NA--	0.0
36	241	Orthologous sequence	IGR_1009461_1009220	S. meliloti Rm1021 pSymA	--NA--	Intergenic region	95		--NA--	--NA--	2e-107
37	153	False-positive	IGR_1821229_1821378	S. meliloti Rm1021 Chromosome	--NA--	Intergenic region	100		--NA--	--NA--	2e-75
38	246	Divergent sequence	YP_004551318	S. meliloti AK83	CCNWSX0020, C0438LL, C0431A, AK75, AK11, AE608H, A0643DD, A0641M, 5A14, 1A42, SM11, BL225C, GR4	Hypothetical protein Sinme_5628			100	100	4e-38	Hypothetical protein	8.01324e-49
39	145	Divergent sequence	CBY17659	S. meliloti SM11	CCNWSX0020, AE608H, A0641M, 5A14	Coupling protein			96	97	1e-18	Trag family protein	2.29945e-23
40	327	False-positive	SMb21075	S. meliloti Rm1021	--NA--	Putative glycosyltransferase protein	100	100	--NA--	--NA--	3e-61	Glycosyl transferase family 1	3.47031e-72
41	179	False-positive	IGR_76031_75856	S. meliloti Rm1021 pSymB	--NA--	Intergenic region	100		--NA--	--NA--	7e-90
42	161	Orthologous sequence	SMc00027	S. meliloti Rm1021	--NA--	Hypothetical protein	98	98	--NA--	--NA--	7e-25	Crispr-associated protein	2.97778e-29
43	151	Divergent sequence	WP_003534856	S. meliloti CCNWSX0020	C0438LL, AK75, AE608H, A0643DD, A0641M, 5A14, 1A42, SM11, GR4, H1	ABC transporter, binding protein component			100	100	2e-21	ABC binding protein component	4.23e-14
44	236	False-positive	IGR_1115941_1115710	S. meliloti Rm1021 pSymB	--NA--	Intergenic region	100		--NA--	--NA--	7e-121
45	157	Orthologous sequence	IGR_1266515_1266361	S. meliloti Rm1021 pSymA	--NA--	Intergenic region	99		--NA--	--NA--	5e-76
46	331	Polymorphic sequence	SMa0175	S. meliloti Rm1021	--NA--	Conserved hypothetical protein	99	100	--NA--	--NA--	5e-61	Mechanosensitive ion channel	1.76636e-72
47	298	Orthologous sequence	IGR_238605_238310	S. meliloti Rm1021 pSymA	--NA--	Intergenic region	97		--NA--	--NA--	7e-142
48	164	Orthologous sequence	IGR_241054_240894	S. meliloti Rm1021 pSymA	--NA--	Intergenic region	99		--NA--	--NA--	6e-80
49	247	Orthologous sequence	SMa2333	S. meliloti Rm1021	--NA--	KdpA potassium-transporting ATPase A chain	95	95	--NA--	--NA--	8e-42	Potassium-transporting a subunit	5.87186e-48
50	132	Orthologous sequence	SMc03277	S. meliloti Rm1021	--NA--	MFS-type transport protein	98	97	--NA--	--NA--	2e-19	Transport transmembrane protein	4.75729e-20
51	305	Orthologous sequence	IGR_2334347_2334048	S. meliloti Rm1021 Chromosome	--NA--	Intergenic region	99		--NA--	--NA--	7e-157
52	408	Orthologous sequence	IGR_2188296_2188695	S. meliloti Rm1021 Chromosome	--NA--	Intergenic region	99		--NA--	--NA--	0.0
53	268	False-positive	SMc04185	S. meliloti Rm1021	--NA--	Putative glycosyltransferase	100	100	--NA--	--NA--	3e-48	Glycosyl transferase family 2	4.80151e-57
54	193	False-positive	IGR_1275462_1275274	S. meliloti Rm1021 Chromosome	--NA--	Intergenic region	100		--NA--	--NA--	4e-97
55	130	False-positive	IGR_890057_889931	S. meliloti Rm1021 pSymA	--NA--	Intergenic region	100		--NA--	--NA--	8e-63
56	210	False-positive	IGR_206964_207169	S. meliloti Rm1021 Chromosome	--NA--	Intergenic region	100		--NA--	--NA--	2e-106
57	157	False-positive	SMb20481	S. meliloti Rm1021	--NA--	AsnO	100	100	--NA--	--NA--	1e-23	Asparagine synthase (glutamine-hydrolyzing)	6.44956e-25
58	162	Polymorphic sequence	SMb21695	S. meliloti Rm1021	--NA--	Hypothetical protein	97	100	--NA--	--NA--	7e-25	Hypothetical protein	1.41316e-29
59	224	False-positive	SMa1513	S. meliloti Rm1021	--NA--	ABC transporter, permease	100	100	--NA--	--NA--	7e-28	Inner-membrane translocator	1.67018e-30
60	171	Divergent sequence	IGR_299750_299592	S. meliloti AK83 chromosome 3	AK83,	Intergenic region			96		2e-68
61	210	False-positive	SMb21559	S. meliloti Rm1021	--NA--	Putative transcriptional regulator, araC family	100	100	--NA--	--NA--	7e-28	Transcriptional family	6.23619e-31
62	158	Polymorphic sequence	SMa0773	S. meliloti Rm1021	--NA--	NoeA host specific nodulation protein	99	100	--NA--	--NA--	4e-27	Host specific nodulation protein	3.53311e-29
63	455	Orthologous sequence	IGR_346489_346043	S. meliloti Rm1021 pSymB	--NA--	Intergenic region	99		--NA--	--NA--	0.0
64	322	Divergent sequence	seq_2197_2501	S. meliloti C0438LL contig_155	A0643DD, A0641M	Indefinite sequences			91		3e-118
65	179	Orthologous sequence	SMa1734	S. meliloti Rm1021	--NA--	Conserved hypothetical protein	99	98	--NA--	--NA--	9e-33	Amidohydrolase 2	8.45794e-37
66	144	Orthologous sequence	IGR_468274_468134	S. meliloti Rm1021 pSymA	--NA--	Intergenic region	99		--NA--	--NA--	7e-69
67	126	Polymorphic sequence	SMb20551	S. meliloti Rm1021	--NA--	Hypothetical protein	97	100	--NA--	--NA--	5e-17	Hypothetical conserved protein	8.59888e-19
68	181	Divergent sequence	IGR_317279_317456	S. meliloti AK83 chromosome 3	AK83,	Intergenic region			99		1e-85
69	154	False-positive	IGR_251101_250952	S. meliloti Rm1021 pSymB	--NA--	Intergenic region	100		--NA--	--NA--	2e-75
70	122	Orthologous sequence	IGR_716424_716542	S. meliloti Rm1021 pSymB	--NA--	Intergenic region	97		--NA--	--NA--	2e-53
71	143	False-positive	SMa1558	S. meliloti Rm1021	--NA--	Sensor histidine kinase	100	100	--NA--	--NA--	3e-18	Signal transduction histidine kinase	1.24823e-18
72	157	False-positive	SMb20506	S. meliloti Rm1021	--NA--	Probable sugar ABC transporter	100	100	--NA--	--NA--	1e-24	L-arabinose transporter permease protein	6.08194e-27
73	269	Polymorphic sequence	SMb21340	S. meliloti Rm1021	--NA--	Putative protein	99	100	--NA--	--NA--	2e-25	Aldehyde oxidase and xanthine dehydrogenase molybdopterin binding	4.62559e-27
74	225	Orthologous sequence	SMa0664	S. meliloti Rm1021	--NA--	Conserved hypothetical protein	96	97	--NA--	--NA--	3e-35	Transmembrane adenylate cyclase	2.10054e-38
75	215	False-positive	IGR_2239678_2239468	S. meliloti Rm1021 Chromosome	--NA--	Intergenic region	100		--NA--	--NA--	3e-109
76	253	Divergent sequence	YP_001863711	Burkholderia phymatum STM815	C0438LL, A0641M	Aminotransferase class V				54	6e-19	2-aminoethylphosphonate-pyruvate transaminase	4.16654e-23
77	127	False-positive	IGR_183454_183331	S. meliloti Rm1021 Chromosome	--NA--	Intergenic region	100		--NA--	--NA--	4e-61
78	241	False-positive	SMc03101	S. meliloti Rm1021	--NA--	Putative carbon monoxide dehydrogenase small	100	100	--NA--	--NA--	2e-28	Carbon-monoxide dehydrogenase small subunit	9.09971e-33
79	128	Orthologous sequence	IGR_468133_468007	S. meliloti Rm1021 pSymA	--NA--	Intergenic region	97		--NA--	--NA--	3e-57
80	322	Orthologous sequence	IGR_679911_679606	S. meliloti Rm1021 pSymB	--NA--	Intergenic region	97		--NA--	--NA--	1e-144
81	149	Divergent sequence	YP_004551286	S. meliloti AK83	AK83,	UvrD/REP helicase			100	100	6e-20	DNA helicase II	1.43101e-24
82	170	Orthologous sequence	IGR_830096_830262	S. meliloti Rm1021 Chromosome	--NA--	Intergenic region	99		--NA--	--NA--	3e-83
83	266	Divergent sequence	YP_001314966	S. medicae WSM419	C0438LL, A0641M	LysR family transcriptional regulator			95	91	3e-33	Family transcriptional regulator	9.31324e-42
84	243	False-positive	SMa0773	S. meliloti Rm1021	--NA--	NoeA host specific nodulation protein	100	100	--NA--	--NA--	2e-40	Host specific nodulation protein	1.91955e-45
85	183	Divergent sequence	IGR_1240770_1240949	S. meliloti AK83 chromosome 3	GR4, CCNWSX0020, C0431A, BL225C	Intergenic region			100		2e-88
86	158	Orthologous sequence	SMa0684	S. meliloti Rm1021	--NA--	amino acid transporter	99	98	--NA--	--NA--	6e-18	Amino acid permease	1.34328e-18
87	218	Polymorphic sequence	SMa0827	S. meliloti Rm1021	--NA--	NifD nitrogenase molybdenum-iron protein alpha	99	100	--NA--	--NA--	1e-26	Nitrogenase molybdenum-iron protein alpha chain	1.18757e-30
88	247	Polymorphic sequence	SMa2315	S. meliloti Rm1021	--NA--	Hypothetical protein	98	100	--NA--	--NA--	3e-33	Streptomycin 3 -adenylyltransferase	4.5638e-48
89	124	False-positive	SMc04212	S. meliloti Rm1021	--NA--	Putative sensor histidine kinase transmembrane	100	100	--NA--	--NA--	3e-18	Probable two-component sensor histidine kinase protein	9.31589e-19
90	121	False-positive	IGR_1719372_1719254	S. meliloti Rm1021 Chromosome	--NA--	Intergenic region	100		--NA--	--NA--	2e-58
91	396	Divergent sequence	YP_004551285	S. meliloti AK83	AK83,	Hypothetical protein Sinme_5580			100	100	1e-68	ATP-dependent old family endonuclease	8.82126e-83
92	240	Divergent sequence	AEG07117	S. meliloti BL225C	CCNWSX0020, C0438LL, AK75, AE608H, A0643DD, A0641M, 5A14, 1A42, SM11, GR4, H1, C0431A, AK83	Transcriptional regulator, GntR family			98	100	4e-39	Family transcriptional regulator	4.70652e-49
93	398	Orthologous sequence	IGR_1416705_1417095	S. meliloti Rm1021 pSymB	--NA--	Intergenic region	99		--NA--	--NA--	0.0
94	268	False-positive	SMc01953	S. meliloti Rm1021	--NA--	Putative 2-component receiver domain protein	100	100	--NA--	--NA--	7e-25	Two-component response regulator protein	1e-28
95	291	Divergent sequence	IGR_3346_3631	S. meliloti CCNWSX0020	Not found	Intergenic region			99		8e-148
96	158	Divergent sequence	YP_004549173	S. meliloti AK83	C0438LL, A0641M, A0643DD, 1A42, AE608H	Hypothetical protein Sinme_1832				90	3e-18	Hypothetical protein	1.63188e-22
97	131	Polymorphic sequence	SMb20809	S. meliloti Rm1021	--NA--	Arabinose-5-phosphate isomerase	99	100	--NA--	--NA--	3e-18	Arabinose-5-phosphate isomerase	3.12929e-19
98	202	Divergent sequence	YP_006813811	S. meliloti Rm41	AK75	Hypothetical protein BN406_03722			100	100	7e-21
99	282	Orphan sequence	--NA--	--NA--	--NA--	--NA--
100	251	Orphan sequence	--NA--	--NA--	--NA--	--NA--
101	165	Orthologous sequence	SMa5013	S. meliloti Rm1021	--NA--	Hypothetical protein	99	98	--NA--	--NA--	5e-26	Hypothetical protein	5.85531e-32
102	146	False-positive	SMc01030	S. meliloti Rm1021	--NA--	Pyruvate dehydrogenase E1 component alpha	100	100	--NA--	--NA--	3e-23	Dehydrogenase E1 component	4.55142e-25
103	174	Orthologous sequence	IGR_882709_882546	S. meliloti Rm1021 pSymA	--NA--	Intergenic region	99		--NA--	--NA--	1e-81
104	249	False-positive	SMb20810	S. meliloti Rm1021	--NA--	Putative O-acetyl transferase	100	100	--NA--	--NA--	1e-15	Acyltransferase 3	4.22487e-26
105	236	Divergent sequence	seq_14997 15228	S. meliloti C0438LL contig_2	A0643DD, A0641M	Indefinite sequences			100		1e-119
106	140	False-positive	SMa1691	S. meliloti Rm1021	--NA--	Cation transport ATPase	100	100	--NA--	--NA--	8e-21	Cation transporter	1.04754e-21
107	310	Divergent sequence	IGR_13500_13803	S. meliloti CCNWSX0020	AE608H, A0641M, 5A14, SM11	Intergenic region			100		2e-159
108	196	Divergent sequence	WP_003534853	S. meliloti CCNWSX0020	AE608H, A0641M, 5A14, SM11	DNA-binding protein, putative			100	100	8e-37	Cro CI family transcriptional regulator	7.9e-32
109	233	Polymorphic sequence	SMc00483	S. meliloti Rm1021	--NA--	Probable glutamate racemase	99	100	--NA--	--NA--	6e-39	Glutamate racemase	3.33917e-45
110	241	Divergent sequence	AEG07127	S. meliloti BL225C	CCNWSX0020, C0431A, H1	P-type conjugative transfer protein VirB9			100	100	2e-37	P-type conjugative transfer protein 9	2.23726e-47
111	415	Divergent sequence	ZP_03519183	Rhizobium etli IE4771		Hypothetical protein RetlI_29978				33	4e-12	Site-specific phage integrase family protein	7.03745e-14
112	205	Orthologous sequence	IGR_671791_671989	S. meliloti Rm1021 pSymB	--NA--	Intergenic region	98		--NA--	--NA--	3e-99
113	229	False-positive	IGR_2349361_2349585	S. meliloti Rm1021 Chromosome	--NA--	Intergenic region	100		--NA--	--NA--	5e-117
114	164	Divergent sequence	AEG07687	S. meliloti BL225C	Rm41, C0431A	Transcriptional regulator, LysR family			100	100	5e-21	Transcriptional family	1.14276e-26
115	196	Orthologous sequence	IGR_63238_63047	S. meliloti Rm1021 pSymA	--NA--	Intergenic region	99		--NA--	--NA--	5e-97
116	167	Orphan sequence	--NA--	--NA--	--NA--	--NA--						Hypothetical protein AGC_0072 [Enterobacteria phage EPS7]	2.84999e-07
117	125	False-positive	IGR_1105651_1105530	S. meliloti Rm1021 pSymA	--NA--	Intergenic region	100		--NA--	--NA--	5e-60
118	150	Divergent sequence	YP_004551398	S. meliloti AK83	CCNWSX0020, GR4, H1, C0438LL, AK75, AE608H, A0643DD, A0641M, 5A14, 1A42, SM11	Putative transmembrane protein			98	97	2e-18	Transmembrane protein	2.20868e-23
119	208	Divergent sequence	IGR_1036844_1036645	S. meliloti BL225C pSINMEB01	CCNWSX0020, AE608H, A0641M, 5A14, SM11	Intergenic region			96		9e-88
120	224	Polymorphic sequence	SMc00240	S. meliloti Rm1021	--NA--	Hypothetical protein	99	100	--NA--	--NA--	5e-36	CBS domain-containing protein	4.19402e-40
121	297	False-positive	SMa0492	S. meliloti Rm1021	--NA--	ABC transporter, permease	100	100	--NA--	--NA--	5e-26	Nopaline ABC permease protein	1.10103e-28
122	228	Orthologous sequence	IGR_2797412_2797635	S. meliloti Rm1021 Chromosome	--NA--	Intergenic region	99		--NA--	--NA--	4e-113
123	283	Divergent sequence	IGR_4406_4129	S. meliloti CCNWSX0020	Rm41, C0438LL, AE608H, A0643DD, A0641M, 5A14, SM11, C0431A, BL225C, AK75, AK11, AK83	Intergenic region			99		2e-143
124	127	False-positive	IGR_954157_954280	S. meliloti Rm1021 pSymA	--NA--	Intergenic region	100		--NA--	--NA--	4e-61
125	234	Divergent sequence	YP_001526513	Azorhizobium caulinodans ORS 571		DNA polymerase				51	3e-17	DNApolymerase	6.40838e-21
126	224	Polymorphic sequence	SMc00240	S. meliloti Rm1021	--NA--	Hypothetical protein	99	100	--NA--	--NA--	9e-36	CBS domain-containing protein	8.24281e-40
127	161	Orthologous sequence	SMb21150	S. meliloti Rm1021	--NA--	ABC transporter, permease	99	98	--NA--	--NA--	1e-25	Binding-protein-dependent transport systems inner membrane component	6.02543e-29
128	241	Orthologous sequence	SMa2333	S. meliloti Rm1021	--NA--	KdpA potassium-transporting ATPase A chain	93	92	--NA--	--NA--	7e-39	Potassium-transporting a subunit	1.57051e-45
129	124	Orphan sequence	--NA--	--NA--	--NA--	--NA--
130	456	False-positive	SMa1595	S. meliloti Rm1021	--NA--	Hypothetical protein	100	100	--NA--	--NA--	7e-65	hypothetical protein	4.13105e-80
131	146	False-positive	SMc02396	S. meliloti Rm1021	--NA--	Probable outer membrane protein	100	100	--NA--	--NA--	9e-25	Outer membrane protein	5.61469e-27
132	256	Orthologous sequence	SMc02252	S. meliloti Rm1021	--NA--	Probable UDP-glucose 4-epimerase	98	98	--NA--	--NA--	2e-39	UDP-glucose 4-epimerase	7.04004e-46
133	255	False-positive	IGR_1334147_1333912	S. meliloti Rm1021 Chromosome	--NA--	Intergenic region	100		--NA--	--NA--	5e-123
134	266	Orthologous sequence	IGR_717565_717308	S. meliloti Rm1021 pSymB	--NA--	Intergenic region	94		--NA--	--NA--	5e-113
135	259	False-positive	SMc00823	S. meliloti Rm1021	--NA--	Hypothetical protein	100	100	--NA--	--NA--	1e-39	Xre family transcriptional regulator	8.19819e-48
136	142	Orthologous sequence	IGR_691245_691383	S. meliloti Rm1021 pSymA	--NA--	Intergenic region	99		--NA--	--NA--	9e-68
137	159	Divergent sequence	YP_003329299	S. meliloti SM11	AK11,	RepA			84	96	3e-20	Plasmid partitioning protein	3.60917e-25
138	227	False-positive	SMb21686	S. meliloti Rm1021	--NA--	Hypothetical protein	100	100	--NA--	--NA--	2e-13
139	170	Orthologous sequence	IGR_1489967_1489801	S. meliloti Rm1021 Chromosome	--NA--	Intergenic region	99		--NA--	--NA--	3e-83
140	286	Divergent sequence	ZP_05868471	Brucella abortus bv. 6 str. 870	C0438LL, A0643DD, A0641M	Conserved hypothetical protein				63	4e-16	Toxin-antitoxin antitoxin Xre family	1.6446e-21
141	237	False-positive	SMc01873	S. meliloti Rm1021	--NA--	Cell division protein	100	100	--NA--	--NA--	6e-23	cell division protein	1.07369e-23
142	169	Orthologous sequence	SMc02433	S. meliloti Rm1021	--NA--	Probable ATP-dependent protease	98	98	--NA--	--NA--	3e-24	Chaperone ClpB	2.34521e-25
143	230	Polymorphic sequence	SMb21504	S. meliloti Rm1021	--NA--	Putative protein	99	100	--NA--	--NA--	2e-39	Polysaccharide deacetylase	2.80835e-46
144	191	Divergent sequence	YP_001314960	S. medicae WSM419	C0438LL, A0641M	Hypothetical protein Smed_6468			97	51	6e-28	Nitroreductase	8.30519e-36
145	199	Orthologous sequence	IGR_541808_541985	S. meliloti Rm1021 pSymB	--NA--	Intergenic region	98		--NA--	--NA--	1e-87
146	236	Orphan sequence	--NA--	--NA--	--NA--	--NA--
147	136	False-positive	IGR_85065_85164	S. meliloti Rm1021 Chromosome	--NA--	Intergenic region	100		--NA--	--NA--	9e-48
148	204	Divergent sequence	YP_004551292	S. meliloti AK83	AK83,	Hypothetical protein Sinme_5589			100	100	3e-21	Hypothetical protein	9.67564e-26
149	217	Orthologous sequence	IGR_891595_891807	S. meliloti Rm1021 pSymA	--NA--	Intergenic region	99		--NA--	--NA--	1e-108
150	185	Orphan sequence	--NA--	--NA--	--NA--	--NA--
151	229	Orthologous sequence	IGR_636433_636656	S. meliloti Rm1021 Chromosome	--NA--	Intergenic region	98		--NA--	--NA--	9e-110
152	269	Orphan sequence	--NA--	--NA--	--NA--	--NA--
153	150	Divergent sequence	YP_004551398	S. meliloti AK83	GR4, H1, C0438LL, AK75, AE608H, A0643DD, A0641M, 5A14, 1A42, SM11, CCNWSX0020	Putative transmembrane protein			100	100	6e-19	Transmembrane protein	2.20868e-23
154	305	Orthologous sequence	IGR_89383_89126	S. meliloti Rm1021 pSymA	--NA--	Intergenic region	98		--NA--	--NA--	3e-130
155	201	Orthologous sequence	IGR_683532_683340	S. meliloti Rm1021 pSymB	--NA--	Intergenic region	99		--NA--	--NA--	1e-97
156	265	Orthologous sequence	IGR_1931397_1931138	S. meliloti Rm1021 Chromosome	--NA--	Intergenic region	99		--NA--	--NA--	1e-134
157	222	Orthologous sequence	IGR_830264_830470	S. meliloti Rm1021 Chromosome	--NA--	Intergenic region	90		--NA--	--NA--	4e-73
158	222	False-positive	SMa1956	S. meliloti Rm1021	--NA--	Conserved hypothetical protein	100	100	--NA--	--NA--	1e-34	Transcriptional family	1.39709e-39
159	290	Orphan sequence	--NA--	--NA--	--NA--	--NA--						Conserved protein	7.02744e-14
160	185	Orthologous sequence	IGR_688708_688888	S. meliloti Rm1021 Chromosome	--NA--	Intergenic region	97		--NA--	--NA--	3e-84
161	210	Orthologous sequence	IGR_289316_289520	S. meliloti Rm1021 pSymA	--NA--	Intergenic region	99		--NA--	--NA--	1e-102
162	162	False-positive	SMc00249	S. meliloti Rm1021	--NA--	Hypothetical protein	100	100	--NA--	--NA--	5e-25	Hypothetical protein	1.36318e-29
163	393	Orthologous sequence	IGR_862193_861808	S. meliloti Rm1021 Chromosome	--NA--	Intergenic region	98		--NA--	--NA--	0.0
164	173	Divergent sequence	YP_001314309	S. medicae WSM419		Hypothetical protein Smed_5641			97	98	3e-25	Cdp-4-dehydro-6-deoxy-d-glucose 3-dehydratase	4.37059e-31
165	227	Orthologous sequence	IGR_379291_379069	S. meliloti Rm1021 pSymA	--NA--	Intergenic region	99		--NA--	--NA--	1e-112
166	229	Polymorphic sequence	SMa0774	S. meliloti Rm1021	--NA--	NoeB host specific nodulation protein	99	100	--NA--	--NA--	8e-40	Host specific nodulation protein	4.36575e-44
167	253	Orphan sequence	--NA--	--NA--	--NA--	--NA--
168	126	Divergent sequence	YP_004551402	S. meliloti AK83	GR4, H1, CCNWSX0020, C0438LL, C0431A, AK75, AE608H, A0643DD, A0641M, 5A14, 1A42, SM11, BL225C	GntR family transcriptional regulator			99	100	6e-14	Transcriptional family with aminotransferase domain	1.11895e-17
169	237	Orthologous sequence	SMa0011	S. meliloti Rm1021	--NA--	L-seryl-tRNA selenium transferase	98	92	--NA--	--NA--	1e-25	L-seryl-tRNA selenium transferase	2.06929e-30
170	243	Orthologous sequence	IGR_883713_883475	S. meliloti Rm1021 pSymA	--NA--	Intergenic region	99		--NA--	--NA--	4e-123
171	234	Orphan sequence	--NA--	--NA--	--NA--	--NA--
172	241	Orthologous sequence	SMa0815	S. meliloti Rm1021	--NA--	NifA transcriptional activator	96	94	--NA--	--NA--	1e-33	Transcriptional Fis family	2.38972e-38
173	255	False-positive	SMc00413	S. meliloti Rm1021	--NA--	Hypothetical protein	100	100	--NA--	--NA--	8e-45	Phosphoglycerate mutase	2.91007e-54
174	231	False-positive	SMb20808	S. meliloti Rm1021	--NA--	Putative membrane-anchored protein	100	100	--NA--	--NA--	5e-38	Membrane-anchored protein	2.19397e-44
175	226	False-positive	SMc04382	S. meliloti Rm1021	--NA--	Beta-(1,2)-glucan production associated	100	100	--NA--	--NA--	1e-38	Glycosyltransferase 36	9.52943e-42
176	159	Divergent sequence	IGR_353757_353912	S. meliloti AK83 chromosome 3	GR4, CCNWSX0020, C0438LL, AK75, AK11, AE608H, A0643DD, A0641M, 5A14, 1A42, SM11, C0431A, BL225C	Intergenic region			100		4e-75
177	255	Divergent sequence	ZP_01620551	Lyngbya sp. PCC 8106		Possible abortive infection phage resistance protein				64	9e-23	Possible abortive infection phage resistance protein	3.57539e-27
178	286	Divergent sequence	YP_003329300	S. meliloti SM11	AK11, AE608H, A0643DD, 5A14, GR4, H1	RepB		52	97	96	9e-42	Plasmid partitioning protein	2.7756e-52
179	176	False-positive	SMc01740	S. meliloti Rm1021	--NA--	(S)-2-hydroxy-acid oxidase	100	100	--NA--	--NA--	1e-29	L-lactate dehydrogenase	5.91059e-33
180	239	False-positive	SMb20355	S. meliloti Rm1021	--NA--	Conserved hypothetical protein	100	100	--NA--	--NA--	5e-25	Histidine kinase	1.92015e-27
181	239	Orthologous sequence	IGR_422315_422548	S. meliloti Rm1021 pSymA	--NA--	Intergenic region	97		--NA--	--NA--	6e-112
182	231	Divergent sequence	YP_004548177	S. meliloti AK83	C0438LL, Rm41, A0643DD, 1A42, SM11, 4H41, AE608H	Hypothetical protein Sinme_0805			97	100	2e-28	Phage dna packaging protein	5.02367e-35
183	174	Orthologous sequence	IGR_1306795_1306964	S. meliloti Rm1021 Chromosome	--NA--	Intergenic region	97		--NA--	--NA--	7e-80
184	228	Polymorphic sequence	SMc02087	S. meliloti Rm1021	--NA--	Citrate synthase	99	100	--NA--	--NA--	8e-40	Type II citrate synthase	2.47846e-46
185	238	Orphan sequence	--NA--	--NA--	--NA--	--NA--						Transcriptional regulator	5.25586e-11
186	253	Orphan sequence	--NA--	--NA--	--NA--	--NA--			99		1e-31	Transmembrane protein	1.2e-33
187	371	Divergent sequence	IGR_181754_182114	S. medicae WSM419 Psmed03		Intergenic region			95		7e-161
188	273	False-positive	IGR_2643387_2643654	S. meliloti Rm1021 Chromosome	--NA--	Intergenic region	100		--NA--	--NA--	8e-141
189	137	Orthologous sequence	IGR_989089_988956	S. meliloti Rm1021 pSymA	--NA--	Intergenic region	99		--NA--	--NA--	5e-65
190	189	Orthologous sequence	IGR_545123_544942	S. meliloti Rm1021 pSymB	--NA--	Intergenic region	92		--NA--	--NA--	5e-72
191	143	Orthologous sequence	IGR_548137_547999	S. meliloti Rm1021 pSymA	--NA--	Intergenic region	99		--NA--	--NA--	9e-68
192	236	False-positive	SMb20260	S. meliloti Rm1021	--NA--	Hypothetical protein	100	100	--NA--	--NA--	4e-11	Transmembrane protein
193	243	False-positive	IGR_82598_82836	S. meliloti Rm1021 Chromosome	--NA--	Intergenic region	100		--NA--	--NA--	9e-125
194	248	Orphan sequence	--NA--	--NA--	--NA--	--NA--
195	416	False-positive	IGR_85435_85065	S. meliloti Rm1021 Chromosome	--NA--	Intergenic region	100		--NA--	--NA--	0.0
196	257	Orphan sequence	--NA--	--NA--	--NA--	--NA--
197	215	Divergent sequence	WP_003532621	S. meliloti CCNWSX0020	AE608H, A0643DD, 5A14, SM11, A0641M	Hypothetical protein SM0020_23152			99	100	4e-18
198	247	Orthologous sequence	SMa0523	S. meliloti Rm1021	--NA--	ABC transporter, periplasmic solute-binding	99	98	--NA--	--NA--	2e-43	ABC transporter periplasmic substrate-binding protein	5.02106e-53
199	161	Orthologous sequence	SMa0279	S. meliloti Rm1021	--NA--	Conserved hypothetical protein	98	94	--NA--	--NA--	3e-27	Methyltransferase type 11	7.43027e-32
200	258	Divergent sequence	seq_4325 4099	S. meliloti C0438LL contig_329	A0643DD, A0641M, 5A14	Indefinite sequences			100		8e-117
201	220	Orthologous sequence	SMb20529	S. meliloti Rm1021	--NA--	Hypothetical protein	98	98	--NA--	--NA--	2e-37	Hypothetical protein	6.82093e-44
202	172	False-positive	SMb20139	S. meliloti Rm1021	--NA--	Hypothetical protein	100	100	--NA--	--NA--	2e-30	conserved hypothetical conserved membrane protein	7.0745e-36
203	327	Orthologous sequence	IGR_1029892_1029655	S. meliloti Rm1021 Chromosome	--NA--	Intergenic region	96		--NA--	--NA--	5e-109
204	135	False-positive	IGR_420692_420823	S. meliloti Rm1021 pSymA	--NA--	Intergenic region	100		--NA--	--NA--	1e-65
205	124	Orthologous sequence	IGR_1126844_1126724	S. meliloti Rm1021 pSymA	--NA--	Intergenic region	98		--NA--	--NA--	4e-56
206	192	False-positive	IGR_1677358_1677174	S. meliloti Rm1021 Chromosome	--NA--	Intergenic region	100		--NA--	--NA--	7e-95
207	539	Orthologous sequence	IGR_2062791_2063317	S. meliloti Rm1021 Chromosome	--NA--	Intergenic region	99		--NA--	--NA--	0.0
208	216	Orphan sequence	--NA--	--NA--	--NA--	--NA--
209	229	False-positive	SMc02717	S. meliloti Rm1021	--NA--	2-isopropylmalate synthase	100	100	--NA--	--NA--	6e-40	2-isopropylmalate synthase	3.19395e-44
210	242	Orthologous sequence	IGR_1262028_1262251	S. meliloti Rm1021 pSymA	--NA--	Intergenic region	93		--NA--	--NA--	2e-91
211	223	Orthologous sequence	SMa2269	S. meliloti Rm1021	--NA--	Hypothetical protein	99	98	--NA--	--NA--	1e-36	Type III restriction protein Res subunit	6.60092e-45
212	235	Polymorphic sequence	SMb20105	S. meliloti Rm1021	--NA--	Putative transcriptional regulator protein	98	100	--NA--	--NA--	7e-38	Transcriptional family	1.26737e-44
213	230	Orphan sequence	--NA--	--NA--	--NA--	--NA--
214	242	Polymorphic sequence	SMa0683	S. meliloti Rm1021	--NA--	Cation efflux protein	99	100	--NA--	--NA--	3e-40	Cation efflux protein	1.31107e-46
215	220	Polymorphic sequence	SMc02717	S. meliloti Rm1021	--NA--	2-isopropylmalate synthase	99	100	--NA--	--NA--	1e-37	2-isopropylmalate synthase	2.1067e-41
216	247	Orthologous sequence	IGR_282259_282498	S. meliloti Rm1021 pSymA	--NA--	Intergenic region	99		--NA--	--NA--	2e-122
217	229	Orphan sequence	--NA--	--NA--	--NA--	--NA--						Hypothetical protein Retl8_07281 [Rhizobium etli 8C-3]	9.91921e-08
218	244	Orthologous sequence	IGR_1988451_1988688	S. meliloti Rm1021 Chromosome	--NA--	Intergenic region	98		--NA--	--NA--	3e-119
219	472	Orthologous sequence	IGR_1198931_1198493	S. meliloti Rm1021 Chromosome	--NA--	Intergenic region	98		--NA--	--NA--	0.0
220	392	Divergent sequence	YP_001314385	S. medicae WSM419		Hypothetical protein Smed_5740				74	1e-49	Hypothetical protein	8.00008e-63
221	220	Divergent sequence	YP_007192051	S. meliloti GR4	Not found	Hypothetical protein C770_GR4pA140			100	100	2e-13
222	257	Orthologous sequence	SMb21079	S. meliloti Rm1021	--NA--	Putative cAMP binding protein	98	98	--NA--	--NA--	2e-42	Crp FNR family transcriptional regulator	6.41013e-51
223	128	Orthologous sequence	IGR_567099_566976	S. meliloti Rm1021 pSymB	--NA--	Intergenic region	96		--NA--	--NA--	2e-54
224	454	Divergent sequence	YP_002825704	Sinorhizobium fredii NGR234		DNA integration/recombination/invertion protein			84	82	3e-13	Integrase family protein	4.07755e-15
225	220	Orphan sequence	--NA--	--NA--	--NA--	--NA--
226	253	Polymorphic sequence	SMa1070	S. meliloti Rm1021	--NA--	TRm23a transposase	97	100	--NA--	--NA--	2e-37	Integrase catalytic subunit	2.94008e-41
227	193	Orthologous sequence	IGR_679912_680100	S. meliloti Rm1021 pSymB	--NA--	Intergenic region	98		--NA--	--NA--	1e-93
228	243	Orphan sequence	--NA--	--NA--	--NA--	--NA--						Alcohol dehydrogenase domain protein	3.77286e-11
229	304	False-positive	IGR_3232645_3232355	S. meliloti Rm1021 Chromosome	--NA--	Intergenic region	100		--NA--	--NA--	1e-153
230	216	Divergent sequence	AEG07084	S. meliloti BL225C	GR4, CCNWSX0020, AK75, A0643DD, 5A14, 1A42, SM11, AK83, C0438LL, C0431A, AK11, AE608H, A0641M	Monophenol monooxygenase			100	100	1e-35	Monophenol monooxygenase	1.61836e-43
231	226	False-positive	SMc03148	S. meliloti Rm1021	--NA--	Hypothetical protein	100	100	--NA--	--NA--	1e-37	Type I secretion system atpase	6.64819e-41
232	247	Orthologous sequence	IGR_909631_909390	S. meliloti Rm1021 pSymA	--NA--	Intergenic region	99		--NA--	--NA--	9e-125
233	241	Orthologous sequence	IGR_88034_87796	S. meliloti Rm1021 Chromosome	--NA--	Intergenic region	97		--NA--	--NA--	7e-116
234	129	False-positive	SMc04173	S. meliloti Rm1021	--NA--	Conserved hypothetical protein	100	100	--NA--	--NA--	4e-18	Bifunctional deaminase-reductase domain protein	1.31121e-19
235	239	Divergent sequence	YP_673792	Chelativorans sp. BNC1	C0438LL, A0641M, Rm41, AE608H, 5A14	Hypothetical protein Meso_1231				65	2e-13	Hypothetical protein	2.05378e-16
236	155	Orthologous sequence	IGR_329230_329079	S. meliloti Rm1021 Chromosome	--NA--	Intergenic region	99		--NA--	--NA--	6e-75
237	226	Polymorphic sequence	SMa0774	S. meliloti Rm1021	--NA--	NoeB host specific nodulation protein	99	100	--NA--	--NA--	1e-36	Host specific nodulation protein	4.22913e-40
238	252	Divergent sequence	seq_1633_1879	S. meliloti C0438LL contig_155	A0643DD, A0641M	Indefinite sequences			96		7e-113
239	240	Orthologous sequence	IGR_725101_724868	S. meliloti Rm1021 Chromosome	--NA--	Intergenic region	99		--NA--	--NA--	3e-120
240	223	Orthologous sequence	SMa0009	S. meliloti Rm1021	--NA--	Formate dehydrogenase accessory protein FdhE	94	95	--NA--	--NA--	1e-37	Formate dehydrogenase accessory protein	4.47423e-45
241	235	Orthologous sequence	IGR_984027_983799	S. meliloti Rm1021 pSymA	--NA--	Intergenic region	99		--NA--	--NA--	3e-115
242	238	Orphan sequence	--NA--	--NA--	--NA--	--NA--
243	223	Divergent sequence	AEG07375	S. meliloti BL225C	GR4, C0431A, Rm41, H1, C0438LL, AK75, AK11, AE608H, A0643DD, A0641M, 5A14, SM11, AK83	Helix-turn-helix, AraC domain protein			99	100	8e-36	Helix-turn- domain protein	7.97482e-46
244	220	Polymorphic sequence	SMc01256	S. meliloti Rm1021	--NA--	Probable L-serine dehydratase	99	100	--NA--	--NA--	8e-37	L-serine dehydratase	4.23187e-42
245	239	Polymorphic sequence	SMa0682	S. meliloti Rm1021	--NA--	Decarboxylase (lysine, ornithine, arginine)	98	100	--NA--	--NA--	6e-37	Lysine decarboxylase	7.11584e-40
246	247	Orthologous sequence	SMc02869	S. meliloti Rm1021	--NA--	Putative ATP-binding ABC transporter	99	98	--NA--	--NA--	2e-38	Sugar ABC transporter	9.61343e-44
247	188	False-positive	SMb20898	S. meliloti Rm1021	--NA--	Hypothetical protein	100	100	--NA--	--NA--	4e-15	Hypothetical conserved protein	8.41246e-33
248	250	False-positive	SMc02870	S. meliloti Rm1021	--NA--	Probable oxidoreductase	100	100	--NA--	--NA--	4e-44	Oxidoreductase domain-containing protein	4.93051e-51
249	238	Orthologous sequence	SMb21275	S. meliloti Rm1021	--NA--	ABC transporter, permease	97	98	--NA--	--NA--	6e-26	Binding-protein-dependent transport systems inner membrane component	9.14458e-30
250	176	Polymorphic sequence	SMb21068	S. meliloti Rm1021	--NA--	Putative lipopolysaccharide	99	100	--NA--	--NA--	4e-21	Glycosyl transferase family 8	2.46524e-22
251	223	False-positive	SMb20950	S. meliloti Rm1021	--NA--	probable exopolysaccharide transport protein	100	100	--NA--	--NA--	5e-36	Polysaccharide biosynthesis protein	1.05056e-39
252	239	False-positive	SMc02366	S. meliloti Rm1021	--NA--	Probable response regulator	100	100	--NA--	--NA--	8e-42	Two component transcriptional winged helix family	1.80818e-49
253	237	False-positive	SMc03864	S. meliloti Rm1021	--NA--	Putative amino acid-binding periplasmic	100	100	--NA--	--NA--	1e-28	Extracellular solute-binding protein family 3	4.64342e-32
254	231	Polymorphic sequence	SMc04127	S. meliloti Rm1021	--NA--	Sugar ABC transporter, ATP-binding protein	99	100	--NA--	--NA--	1e-35	ABC transporter related	5.59157e-39
255	232	False-positive	SMa0485	S. meliloti Rm1021	--NA--	ThrC2 threonine synthase	100	100	--NA--	--NA--	6e-37	Threonine synthase	7.17476e-41
256	255	Orthologous sequence	SMc02269	S. meliloti Rm1021	--NA--	Capsule polysaccharide export protein	97	97	--NA--	--NA--	6e-43	Capsule polysaccharide biosynthesis protein	7.31867e-50
257	234	Orthologous sequence	SMb21066	S. meliloti Rm1021	--NA--	Putative glycosyltransferase protein	99	98	--NA--	--NA--	2e-41	Glycosyl transferase family 2	4.55308e-48
258	208	Orphan sequence	--NA--	--NA--	--NA--	--NA--			98		1e-24	ATP-dependent old family endonuclease	1.34e-24
259	238	Orthologous sequence	SMa0875	S. meliloti Rm1021	--NA--	NolG efflux transporter	98	96	--NA--	--NA--	2e-34	Acriflavin resistance protein	1.66105e-37
260	176	Orthologous sequence	SMb20806	S. meliloti Rm1021	--NA--	Hypothetical protein	98	98	--NA--	--NA--	4e-29	Hypothetical conserved protein	1.95435e-33
261	240	Divergent sequence	YP_004549205	S. meliloti AK83	AK83,	Helix-turn-helix domain-containing protein			99	100	7e-39	Phage transcriptional regulator and peptidase	8.84727e-50
262	352	Orthologous sequence	IGR_1029351_1029682	S. meliloti Rm1021 Chromosome	--NA--	Intergenic region	98		--NA--	--NA--	6e-168
263	448	Orthologous sequence	IGR_648184_648622	S. meliloti Rm1021 pSymB	--NA--	Intergenic region	99		--NA--	--NA--	0.0
264	240	False-positive	SMc04165	S. meliloti Rm1021	--NA--	Oxidoreductase	100	100	--NA--	--NA--	1e-12	Alpha beta hydrolase fold protein
265	234	False-positive	SMc03147	S. meliloti Rm1021	--NA--	Putative ATP-binding ABC transporter	100	100	--NA--	--NA--	3e-19	Type I secretion system atpase	3.72703e-19
266	196	Divergent sequence	AEG06921	S. meliloti BL225C	A0643DD, A0641M, 5A14, SM11, AK83, C0431A	Adenylate/guanylate cyclase			99	100	6e-14	Adenylate cyclase	3.29783e-17
267	256	False-positive	SMa1747	S. meliloti Rm1021	--NA--	TonB-dependent siderophore receptor	100	100	--NA--	--NA--	1e-47	Dependent siderophore receptor	5.28654e-53
268	233	False-positive	SMc03934	S. meliloti Rm1021	--NA--	Probable 30S ribosomal protein	100	100	--NA--	--NA--	2e-17	30s ribosomal protein S21	1.79842e-19
269	230	Orphan sequence	--NA--	--NA--	--NA--	--NA--						Family transcriptional regulator	2.12085e-12
270	233	Polymorphic sequence	SMc01877	S. meliloti Rm1021	--NA--	Probable DNA repair protein	99	100	--NA--	--NA--	1e-37	DNA repair protein	4.66239e-42
271	240	Orphan sequence	--NA--	--NA--	--NA--	--NA--
272	220	False-positive	SMb20356	S. meliloti Rm1021	--NA--	Putative two-component sensor histidine kinase	100	100	--NA--	--NA--	3e-31	Integral membrane sensor hybrid histidine kinase	2.79555e-33
273	272	False-positive	IGR_1404385_1404119	S. meliloti Rm1021 pSymB	--NA--	Intergenic region	100		--NA--	--NA--	3e-140
274	225	Polymorphic sequence	SMc02463	S. meliloti Rm1021	--NA--	Probable succinate dehydrogenase cytochrome	99	100	--NA--	--NA--	5e-41	Succinate cytochrome b556 subunit	7.42491e-50
275	208	Orthologous sequence	IGR_3037308_3037510	S. meliloti Rm1021 Chromosome	--NA--	Intergenic region	99		--NA--	--NA--	4e-103
276	234	False-positive	SMc01663	S. meliloti Rm1021	--NA--	Probable dimethylglycine dehydrogenase	100	100	--NA--	--NA--	6e-42	Aminomethyl transferase family protein	9.13536e-46
277	223	Orthologous sequence	SMa2315	S. meliloti Rm1021	--NA--	Hypothetical protein	98	96	--NA--	--NA--	3e-27	Streptomycin 3 -adenylyltransferase	1.1681e-31
278	232	False-positive	SMa2105	S. meliloti Rm1021	--NA--	Conserved hypothetical protein	100	100	--NA--	--NA--	1e-36	Filamentation induced by camp protein fic	3.01218e-41
279	238	Divergent sequence	YP_006814152	S. meliloti Rm41	C0431A, AK75, AK11, BL225C, H1	Hypothetical protein			100	100	9e-18	Hypothetical protein	6.95779e-24
280	232	False-positive	SMc04140	S. meliloti Rm1021	--NA--	Putative amino acid or peptide ABC transporter	100	100	--NA--	--NA--	2e-38	ABC transporter related	1.30827e-43
281	321	Orthologous sequence	IGR_983518_983833	S. meliloti Rm1021 pSymA	--NA--	Intergenic region	99		--NA--	--NA--	7e-162
282	651	Orphan sequence	--NA--	--NA--	--NA--	--NA--						Rep helicase	4.30864e-07
283	225	Polymorphic sequence	SMc01303	S. meliloti Rm1021	--NA--	Probable 30S ribosomal protein S3	99	100	--NA--	--NA--	3e-35	30s ribosomal protein S3	5.26861e-41
284	226	Orphan sequence	--NA--	--NA--	--NA--	--NA--						Endonuclease exonuclease phosphatase	1.72883e-11
285	256	False-positive	SMc00242	S. meliloti Rm1021	--NA--	Hypothetical protein	100	100	--NA--	--NA--	5e-44	Basic membrane lipoprotein	7.94976e-51
286	248	False-positive	IGR_86815_86573	S. meliloti Rm1021 Chromosome	--NA--	Intergenic region	100		--NA--	--NA--	6e-127
287	246	False-positive	SMc01303	S. meliloti Rm1021	--NA--	Probable 30S ribosomal protein S3	100	100	--NA--	--NA--	2e-27	30s ribosomal protein S3	7.91816e-31
288	239	Divergent sequence	AEG07084	S. meliloti BL225C	GR4, CCNWSX0020, C0431A, AK75, AK11, AE608H, 1A42, SM11, AK83, C0438LL, A0643DD, A0641M, 5A14	Monophenol monooxygenase			100	100	1e-44	Monophenol monooxygenase	1.07378e-54
289	227	Orthologous sequence	IGR_1262772_1262550	S. meliloti Rm1021 pSymA	--NA--	Intergenic region	97		--NA--	--NA--	7e-106
290	244	Orthologous sequence	IGR_1403564_1403803	S. meliloti Rm1021 pSymB	--NA--	Intergenic region	99		--NA--	--NA--	1e-123
291	231	Divergent sequence	IGR_760069_759843	S. meliloti BL225C pSINMEB02	C0431A, 1A42, AE608H, A0641M, SM11, AK83	Intergenic region			100		2e-114
292	214	False-positive	IGR_85063_85215	S. meliloti Rm1021 Chromosome	--NA--	Intergenic region	100		--NA--	--NA--	5e-77		9.70737e-07
293	217	False-positive	SMc04382	S. meliloti Rm1021	--NA--	Beta-(1,2)-glucan production associated	100	100	--NA--	--NA--	3e-30	Glycosyltransferase 37	4.45802e-32
294	239	Orphan sequence	--NA--	--NA--	--NA--	--NA--						SMC domain-containing protein	3.28179e-12
295	247	False-positive	SMb21433	S. meliloti Rm1021	--NA--	Putative methyl-transferase,	100	100	--NA--	--NA--	6e-43	Methyltransferase type 11	1.66566e-50
296	241	False-positive	IGR_255007_255235	S. meliloti Rm1021 Chromosome	--NA--	Intergenic region	100		--NA--	--NA--	3e-119
297	238	Divergent sequence	IGR_983999_984232	S. meliloti AK83 chromosome 3	Rm41, AK75, AK11, C0438LL, C0431A, AE608H, A0643DD, A0641M, 5A14, SM11, BL225C	Intergenic region			99		1e-116
298	281	Polymorphic sequence	SMb20416	S. meliloti Rm1021	--NA--	Probable ABC transporter periplasmic	99	100	--NA--	--NA--	6e-51	Sn-glycerol-3-phosphate-binding periplasmic protein UgpB	6.80911e-59
299	222	Orthologous sequence	SMa0779	S. meliloti Rm1021	--NA--	Transposase, fragment	99	98	--NA--	--NA--	6e-39	Trm23a-like carboxy-terminus	5.84272e-46
300	237	Divergent sequence	YP_004551044	S. meliloti AK83	C0431A, BL225C, A0643DD, A0641M, 5A14, SM11	Hypothetical protein Sinme_5308			97	98	2e-32	Hypothetical conserved protein	6.55113e-40
301	275	Orphan sequence	--NA--	--NA--	--NA--	--NA--						Hypothetical protein pRL100193 [Rhizobium leguminosarum bv. viciae 3841]	2.01541e-10
302	372	Orthologous sequence	IGR_876723_876419	S. meliloti Rm1021 pSymA	--NA--	Intergenic region	99		--NA--	--NA--	1e-159
303	244	Orphan sequence	--NA--	--NA--	--NA--	--NA--
304	233	Orthologous sequence	SMc01802	S. meliloti Rm1021	--NA--	Probable agmatinase	99	98	--NA--	--NA--	6e-40	Agmatinase	7.42158e-47
305	227	Orthologous sequence	IGR_1590368_1590146	S. meliloti Rm1021 Chromosome	--NA--	Intergenic region	97		--NA--	--NA--	1e-107
306	228	Orphan sequence	--NA--	--NA--	--NA--	--NA--
307	283	Divergent sequence	seq_3084_2828	S. meliloti C0438LL contig_155	A0643DD, A0641M	Indefinite sequences			100		2e-133
308	241	Orthologous sequence	IGR_883009_883245	S. meliloti Rm1021 pSymA	--NA--	Intergenic region	98		--NA--	--NA--	2e-116
309	237	False-positive	SMc01490	S. meliloti Rm1021	--NA--	Hypothetical protein	100	100	--NA--	--NA--	1e-37	Hypothetical conserved protein	4.24127e-44
310	230	False-positive	SMa1424	S. meliloti Rm1021	--NA--	ABC transporter, permease	100	100	--NA--	--NA--	2e-36	Ribose ABC transport system permease protein	1.81042e-41
311	249	False-positive	SMc04360	S. meliloti Rm1021	--NA--	Hypothetical protein	100	100	--NA--	--NA--	7e-35	Aminoglycoside phosphotransferase	1.28451e-39
312	231	Orthologous sequence	IGR_552642_552416	S. meliloti Rm1021 pSymB	--NA--	Intergenic region	98		--NA--	--NA--	2e-111
313	241	Orthologous sequence	SMa0774	S. meliloti Rm1021	--NA--	NoeB host specific nodulation protein	99	98	--NA--	--NA--	6e-43	Host specific nodulation protein	5.80187e-49
314	186	Polymorphic sequence	SMc03959	S. meliloti Rm1021	--NA--	Probable ATP-dependent DNA ligase	99	100	--NA--	--NA--	2e-31	DNA ligase d	1.21775e-33
315	215	Divergent sequence	IGR_358119_357909	S. meliloti Rm41 pSYMA	C0438LL, AK75, AK11, AE608H, A0643DD, A0641M, 5A14, SM11, GR4	Intergenic region			100		6e-108
316	239	Divergent sequence	IGR_357118_357343	S. meliloti AK83 chromosome 3	GR4, CCNWSX0020, C0438LL, C0431A, AK75, AE608H, A0643DD, A0641M, 5A14, SM11, BL225C, AK11, 1A42	Intergenic region			100		8e-114
317	262	Orthologous sequence	IGR_1348341_1348152	S. meliloti Rm1021 pSymA	--NA--	Intergenic region	98		--NA--	--NA--	4e-94
318	194	Orthologous sequence	IGR_1027252_1027064	S. meliloti Rm1021 pSymB	--NA--	Intergenic region	99		--NA--	--NA--	8e-95
319	149	False-positive	IGR_911244_911389	S. meliloti Rm1021 pSymA	--NA--	Intergenic region	100		--NA--	--NA--	3e-73
320	154	Divergent sequence	IGR_1514809_1514954	S. fredii NGR234 pNGR234b	Rm41, C0438LL, AE608H, A0643DD, 5A14, SM11, GR4, 4H41	Intergenic region			86		2e-37
321	147	Divergent sequence	AEG06921	S. meliloti BL225C	A0641M, 5A14, SM11, AK83, C0431A	Adenylate/guanylate cyclase			100	100	1e-19	Adenylyl cyclase class-3 4 guanylyl cyclase	2e-24
322	287	Divergent sequence	YP_004552153	S. meliloti AK83	CCNWSX0020, AE608H, 5A14, SM11, A0641M	Hypothetical protein Sinme_6888				61	2e-22	Transcriptional family	8.39764e-59
323	211	Orthologous sequence	IGR_492367_492162	S. meliloti Rm1021 pSymA	--NA--	Intergenic region	97		--NA--	--NA--	4e-98
324	246	False-positive	SMb21602	S. meliloti Rm1021	--NA--	putative sugar uptake ABC transporter permease	100	100	--NA--	--NA--	5e-32	Binding-protein-dependent transport systems inner membrane component	2.69384e-36
325	121	False-positive	SMa0172	S. meliloti Rm1021	--NA--	Conserved hypothetical protein	100	100	--NA--	--NA--	4e-19	Polyphosphate kinase	3.3352e-21
326	213	Divergent sequence	IGR_545537_545329	S. meliloti AK83 chromosome 3	Rm41, C0438LL, AE608H, A0643DD, A0641M, 5A14, SM11, AK75, AK11, C0431A, BL225C	Intergenic region			99		4e-101
327	173	False-positive	SMa0610	S. meliloti Rm1021	--NA--	Hypothetical protein	100	100	--NA--	--NA--	2e-29	Hypothetical protein	3.53043e-33
328	190	Divergent sequence	seq_65754_65928	S. meliloti A0641M_contig_65	C0438LL, AE608H, A0643DD, 5A14, SM11, GR4, 1A42	Indefinite sequences			100		5e-88
329	255	False-positive	SMa1356	S. meliloti Rm1021	--NA--	TRm3 transposase	100	100	--NA--	--NA--	2e-45	Transposase	7.02022e-54
330	293	Orthologous sequence	IGR_2031290_2031566	S. meliloti Rm1021 Chromosome	--NA--	Intergenic region	99		--NA--	--NA--	4e-144
331	201	Divergent sequence	seq_6957 7150	S.meliloti A0643DD_contig_417	A0641M, Rm41, AE608H, 1A42, 5A14	Indefinite sequences			100		2e-98
332	322	False-positive	SMc02660	S. meliloti Rm1021	--NA--	Putative acyltransferase	100	100	--NA--	--NA--	5e-26	Rtx toxin activating protein	3.1016e-29
333	256	Orphan sequence	--NA--	--NA--	--NA--	--NA--						Hypothetical protein [Mesorhizobium loti MAFF303099]	1.85926e-05
334	233	False-positive	SMc01610	S. meliloti Rm1021	--NA--	Putative transcription regulator	100	100	--NA--	--NA--	1e-39	Helix-turn-helix domain-containing protein	6.46944e-46
335	395	Orthologous sequence	IGR_482906_482524	S. meliloti Rm1021 pSymA	--NA--	Intergenic region	99		--NA--	--NA--	0.0
336	249	False-positive	IGR_87277_87034	S. meliloti Rm1021 Chromosome	--NA--	Intergenic region	100		--NA--	--NA--	2e-127
337	259	Orphan sequence	--NA--	--NA--	--NA--	--NA--						Cell wall-associated hydrolase	3.31801e-25
338	225	False-positive	SMc03880	S. meliloti Rm1021	--NA--	Polyhydroxyalkanoate and exopolysaccharide	100	100	--NA--	--NA--	7e-36	Polyhydroxyalkonate synthesis	2.40842e-42
339	238	Polymorphic sequence	SMa1548	S. meliloti Rm1021	--NA--	Diguanylate cyclase/phosphodiesterase	99	100	--NA--	--NA--	4e-41	Diguanylate cyclase phosphodiesterase with pas pac sensor	1.16706e-44
340	256	False-positive	IGR_86006_86256	S. meliloti Rm1021 Chromosome	--NA--	Intergenic region	100		--NA--	--NA--	2e-131
341	371	Orthologous sequence	IGR_2236898_2236539	S. meliloti Rm1021 Chromosome	--NA--	Intergenic region	99		--NA--	--NA--	0.0
342	251	Orthologous sequence	IGR_1295634_1295390	S. meliloti Rm1021 pSymB	--NA--	Intergenic region	99		--NA--	--NA--	2e-126
343	250	Orphan sequence	--NA--	--NA--	--NA--	--NA--
344	246	Orthologous sequence	SMa1747	S. meliloti Rm1021	--NA--	TonB-dependent siderophore receptor	98	98	--NA--	--NA--	4e-39	Dependent siderophore receptor	3.08182e-43
345	165	Orthologous sequence	IGR_1430087_1429926	S. meliloti Rm1021 pSymB	--NA--	Intergenic region	98		--NA--	--NA--	8e-79
346	136	Divergent sequence	YP_006813803	S. meliloti Rm41	CCNWSX0020, AK75	Adenylate/guanylate cyclase			100	100	3e-20	Adenylate guanylate cyclase	2.7e-15
347	458	Divergent sequence	BAB55900	Bradyrhizobium elkanii	C0438LL, A0641M	RtxA		30		38	3e-20	2-aminoethylphosphonate--pyruvate transaminase	3.2498e-23
348	251	Orthologous sequence	IGR_1810186_1809957	S. meliloti Rm1021 Chromosome	--NA--	Intergenic region	99		--NA--	--NA--	4e-118
349	220	Polymorphic sequence	SMc04034	S. meliloti Rm1021	--NA--	Putative amino acid or peptide ABC transporter	99	100	--NA--	--NA--	6e-34	Binding-protein-dependent transport systems inner membrane component	1.86381e-38
350	350	Orphan sequence	--NA--	--NA--	--NA--	--NA--
351	285	False-positive	IGR_85431_85672	S. meliloti Rm1021 Chromosome	--NA--	Intergenic region	100		--NA--	--NA--	2e-126
352	262	Polymorphic sequence	SMc02367	S. meliloti Rm1021	--NA--	Putative sensor histidine kinase transmembrane	98	100	--NA--	--NA--	1e-42	Integral membrane sensor signal transduction histidine kinase	5.36929e-48
353	280	Divergent sequence	ZP_02891550	Burkholderia ambifaria IOP40-10	C0438LL, A0643DD, A0641M	SEC-C motif domain protein				61	2e-24	Sec-C motif domain protein	2.74367e-30
354	225	False-positive	SMb20933	S. meliloti Rm1021	--NA--	Putative two-component sensor histidine kinase	100	100	--NA--	--NA--	1e-37	Signal transduction histidine kinase	1.07743e-40
355	252	Orthologous sequence	IGR_2035532_2035290	S. meliloti Rm1021 Chromosome	--NA--	Intergenic region	99		--NA--	--NA--	3e-125
356	248	Polymorphic sequence	SMc04359	S. meliloti Rm1021	--NA--	Hypothetical transmembrane protein	99	100	--NA--	--NA--	4e-41	Nuclease	1.56994e-48
357	282	False-positive	IGR_86008_85733	S. meliloti Rm1021 Chromosome	--NA--	Intergenic region	100		--NA--	--NA--	3e-145
			* Identity index (ID) from: 1: Blastn database Rm1021; 2: Blastx database Rm1021; 3 Blastn database nt from NCBI; 4 Blastx database nr from NCBI. May. 2013.
			** Divergent Sequences only
			*** sequence description BLAST e-value
			--NA-- Not Analyze

## Sheet: ID profiles
ID profile	Contig number
1	1	32	60	68	81	91	148	261
2	85
3	322
4	96
5	118	153
6	182
7	300
8	297	326
9	38	176	316
10	168
11	243
12	8	11
13	230	288
14	92
15	266
16	321
17	291
18	110
19	119
20	15	114
21	39
22	178
23	137
24	315
25	279
26	33	346
27	98
28	20	34
29	221
30	200
31	13	64	105	238	307
32	331
33	328
34	123
35	43
36	197
37	107	108
38	95
39	83	144
40	28	164	187	220
41	320
42	224
43	347
44	111
45	125
46	177
47	16
48	76
49	353
50	140
51	235
